# Supplementary material for: The Candida albicans Histone Acetyltransferase Hat1 Regulates Stress Resistance and Virulence via Distinct Chromatin Assembly Pathways
Source: PLoS Pathog. 2015 Oct 16;11(10):e1005218. doi: 10.1371/journal.ppat.1005218 (PMC4608838; doi:10.1371/journal.ppat.1005218)
Supplement: S1 Table — (XLSX) [file ppat.1005218.s006.xlsx]

## Sheet: Description
S1 Table. RNA-Seq results.
Fold changes (FC) are give as log2 values;
Adjusted p-values (padj) are Benjamini-Hochberg adjusted

## Sheet: Data
ID	Name	CGDlink	CGD_Link	wtu-wtt_logFC	wtu-wtt_logCPM	wtu-wtt_PValue	wtu-wtt_padj	wtu-hat1u_logFC	wtu-hat1u_logCPM	wtu-hat1u_PValue	wtu-hat1u_padj	wtt-hat1t_logFC	wtt-hat1t_logCPM	wtt-hat1t_PValue	wtt-hat1t_padj	wtu-cac2u_logFC	wtu-cac2u_logCPM	wtu-cac2u_PValue	wtu-cac2u_padj	wtt-cac2t_logFC	wtt-cac2t_logCPM	wtt-cac2t_PValue	wtt-cac2t_padj	wtu-rtt109u_logFC	wtu-rtt109u_logCPM	wtu-rtt109u_PValue	wtu-rtt109u_padj	wtt-rtt109t_logFC	wtt-rtt109t_logCPM	wtt-rtt109t_PValue	wtt-rtt109t_padj	hat1u-hat1t_logFC	hat1u-hat1t_logCPM	hat1u-hat1t_PValue	hat1u-hat1t_padj	cac2u-cac2t_logFC	cac2u-cac2t_logCPM	cac2u-cac2t_PValue	cac2u-cac2t_padj	rtt109u-rtt109t_logFC	rtt109u-rtt109t_logCPM	rtt109u-rtt109t_PValue	rtt109u-rtt109t_padj	Sc_Orthologue	Type	Feature	Description
CaalfMp01	COX2	http://www.candidagenome.org/cgi-bin/locus.pl?locus=CaalfMp01&organism=C_albicans_SC5314	COX2	-0.288372	11.7268	0.273233	0.328671	-0.133658	11.9177	0.623969	0.752449	0.00283934	11.799	0.989885	0.997638	-0.218853	11.8148	0.588352	0.936934	-0.26364	11.5361	0.503592	0.752764	-0.335432	11.7672	0.396276	0.859594	-0.612908	11.3832	0.112113	0.28601	-0.027781	11.9951	0.907543	0.943802	-0.322107	11.6504	0.414382	0.559703	-0.504925	11.4334	0.176107	0.352214		ORF|Uncharacterized	ORF	Subunit II of cytochrome c oxidase, which is the terminal member of the mitochondrial inner membrane electron transport chain, one of three mitochondrially-encoded subunits
CaalfMp02	NAD6	http://www.candidagenome.org/cgi-bin/locus.pl?locus=CaalfMp02&organism=C_albicans_SC5314	NAD6	-0.524313	9.42315	0.146614	0.188712	-0.0301077	9.76527	0.940172	0.968635	0.337384	9.53628	0.314826	0.417771	-0.416468	9.39369	0.355729	0.849085	-0.375131	8.95852	0.435498	0.70227	-0.458553	9.38142	0.341837	0.835166	-0.564266	8.87463	0.317698	0.538881	-0.0341107	9.89121	0.928754	0.957291	-0.428293	9.07357	0.26457	0.401238	-0.528566	8.96756	0.31312	0.52133		ORF|Uncharacterized	ORF	Subunit 6 of NADH:ubiquinone oxidoreductase (NADH:ubiquinone dehydrogenase), a multisubunit enzyme complex (complex I) of the mitochondrial inner membrane that catalyzes the first step in mitochondrial respiration
CaalfMp03	NAD1	http://www.candidagenome.org/cgi-bin/locus.pl?locus=CaalfMp03&organism=C_albicans_SC5314	NAD1	-0.448337	10.4901	0.0920961	0.123576	0.113648	10.8745	0.67696	0.789257	0.367389	10.6656	0.1272	0.200477	-0.45294	10.5395	0.252365	0.776248	-0.353564	10.1813	0.379932	0.662651	-0.330672	10.5986	0.393315	0.859131	-0.408126	10.153	0.290122	0.512996	-0.0732338	11.0553	0.762456	0.836315	-0.322198	10.2454	0.401937	0.546576	-0.447864	10.2915	0.2271	0.422473		ORF|Uncharacterized	ORF	Subunit 6 of NADH:ubiquinone oxidoreductase (NADH:ubiquinone dehydrogenase), a multisubunit enzyme complex (complex I) of the mitochondrial inner membrane that catalyzes the first step in mitochondrial respiration
CaalfMp04	COX3A	http://www.candidagenome.org/cgi-bin/locus.pl?locus=CaalfMp04&organism=C_albicans_SC5314	COX3A	-0.253945	5.25818	0.580562	0.636844	-0.417323	5.30288	0.314063	0.475457	0.0721188	5.38129	0.866651	0.908988	-1.07281	5.33321	0.0103332	0.108835	-0.597435	5.29504	0.305499	0.600852	-1.28647	5.28146	0.0150311	0.203086	-0.628213	5.282	0.25365	0.473118	0.336335	5.43074	0.387307	0.500222	0.222319	4.93073	0.56128	0.692862	0.472773	4.82638	0.30914	0.516941		ORF|Uncharacterized	ORF	Subunit III of cytochrome c oxidase, which is the terminal member of the mitochondrial inner membrane electron transport chain, identical to Cox3Bp, one of three mitochondrially-encoded subunits
CaalfMp05	ATP9	http://www.candidagenome.org/cgi-bin/locus.pl?locus=CaalfMp05&organism=C_albicans_SC5314	ATP9	0.239484	12.1891	0.628065	0.680703	-0.236977	12.0599	0.623606	0.752323	-0.338269	12.3703	0.439165	0.543553	0.0466287	11.5972	0.946265	1	-0.374442	11.9506	0.542187	0.774915	0.349478	11.7532	0.582739	0.935558	0.137223	12.1921	0.790099	0.900154	0.28153	12.2347	0.50608	0.616794	0.14467	11.782	0.823629	0.898085	0.384402	12.1948	0.419985	0.63185		ORF|Uncharacterized	ORF	Subunit 9 of the F0 sector of mitochondrial F1F0 ATP synthase, which is a large, evolutionarily conserved enzyme complex required for ATP synthesis
CaalfMp06	ATP6	http://www.candidagenome.org/cgi-bin/locus.pl?locus=CaalfMp06&organism=C_albicans_SC5314	ATP6	-0.00147974	11.4459	0.996119	1	-0.558912	11.3134	0.0804606	0.17876	-0.402478	11.4779	0.142783	0.220692	-0.566601	11.1752	0.177169	0.691914	-0.656524	11.3138	0.148923	0.417215	-0.261143	11.3124	0.520883	0.914609	-0.666734	11.305	0.16801	0.370409	0.277316	11.3117	0.316371	0.426794	0.0642847	10.9995	0.868427	0.927435	-0.200039	11.1536	0.630509	0.804749		ORF|Uncharacterized	ORF	Subunit 6 of the F0 sector of mitochondrial F1F0 ATP synthase, which is a large, evolutionarily conserved enzyme complex required for ATP synthesis
CaalfMp07	ATP8	http://www.candidagenome.org/cgi-bin/locus.pl?locus=CaalfMp07&organism=C_albicans_SC5314	ATP8	-0.0599188	9.4139	0.854677	0.880818	-0.401752	9.38018	0.210752	0.361914	-0.40078	9.41925	0.143999	0.222267	-0.755398	9.47476	0.0693126	0.436811	-0.61319	9.47221	0.134493	0.397933	-0.405491	9.62447	0.314294	0.816181	-0.493864	9.51622	0.188906	0.400459	0.0554328	9.36006	0.83261	0.889165	0.0527636	9.184	0.895241	0.944563	-0.122882	9.42311	0.73215	0.872624		ORF|Uncharacterized	ORF	Subunit 8 of the F0 sector of mitochondrial F1F0 ATP synthase, which is a large, evolutionarily conserved enzyme complex required for ATP synthesis
CaalfMp08	COX1	http://www.candidagenome.org/cgi-bin/locus.pl?locus=CaalfMp08&organism=C_albicans_SC5314	COX1	-0.314296	11.6106	0.261338	0.316307	-0.141776	11.8074	0.639185	0.762957	0.113306	11.7245	0.641046	0.724665	-0.233748	11.5868	0.561954	0.92918	-0.254176	11.3809	0.533477	0.768984	-0.253363	11.5829	0.517125	0.912148	-0.54596	11.2506	0.201713	0.415383	0.0682593	11.9264	0.798462	0.864977	-0.239375	11.4536	0.545392	0.678657	-0.458551	11.314	0.253454	0.455617		ORF|Uncharacterized	ORF	Subunit I of cytochrome c oxidase, which is the terminal member of the mitochondrial (mt) inner membrane electron transport chain, one of three mt-encoded subunits, alternatively spliced transcripts encode 4 putative splicing endonucleases
CaalfMp09	NAD2	http://www.candidagenome.org/cgi-bin/locus.pl?locus=CaalfMp09&organism=C_albicans_SC5314	NAD2	-0.522235	11.1063	0.37603	0.435732	-0.246226	11.3474	0.685601	0.795599	-0.189969	10.9486	0.710822	0.783697	-0.965662	10.9133	0.194815	0.716611	-0.945042	10.3797	0.199344	0.482635	-0.714965	11.008	0.36863	0.848645	-0.766955	10.4375	0.338543	0.560391	-0.349771	11.2154	0.513049	0.622438	-0.5065	10.2082	0.379306	0.524156	-0.554423	10.4279	0.448524	0.657921		ORF|Uncharacterized	ORF	Subunit 2 of NADH:ubiquinone oxidoreductase (NADH:ubiquinone dehydrogenase), a multisubunit enzyme complex (complex I) of the mitochondrial inner membrane that catalyzes the first step in mitochondrial respiration
CaalfMp10	NAD3	http://www.candidagenome.org/cgi-bin/locus.pl?locus=CaalfMp10&organism=C_albicans_SC5314	NAD3	-0.571121	9.29568	0.328923	0.387288	-0.47786	9.44925	0.426127	0.584702	-0.213558	9.09993	0.670048	0.748317	-0.752571	8.8973	0.310067	0.831006	-0.784863	8.49345	0.270903	0.565725	-0.493472	9.00295	0.526238	0.916552	-0.730249	8.50882	0.340798	0.562601	-0.180777	9.26035	0.726693	0.807826	-0.412958	8.37069	0.488802	0.628964	-0.593256	8.54212	0.405685	0.618964		ORF|Uncharacterized	ORF	Subunit 3 of NADH:ubiquinone oxidoreductase (NADH:ubiquinone dehydrogenase), a multisubunit enzyme complex (complex I) of the mitochondrial inner membrane that catalyzes the first step in mitochondrial respiration
CaalfMp11	COB	http://www.candidagenome.org/cgi-bin/locus.pl?locus=CaalfMp11&organism=C_albicans_SC5314	COB	-0.09727	12.1927	0.730659	0.773916	0.236654	12.4825	0.429728	0.586148	0.329859	12.5388	0.188831	0.278446	-0.470517	12.0302	0.244416	0.768821	-0.478847	11.9918	0.253823	0.54686	-0.300768	12.1097	0.445689	0.882124	-0.540759	11.9616	0.212556	0.426227	0.120187	12.816	0.656968	0.749575	-0.064096	11.847	0.870616	0.928498	-0.243568	11.9089	0.536944	0.737174		ORF|Uncharacterized	ORF	Cytochrome b, mitochondrially encoded subunit of the ubiquinol-cytochrome c reductase complex (complex III) that catalyzes a step in the respiratory chain of the mitochondrial inner membrane
CaalfMp12	NAD4L	http://www.candidagenome.org/cgi-bin/locus.pl?locus=CaalfMp12&organism=C_albicans_SC5314	NAD4L	-0.142094	7.57321	0.727753	0.771243	0.00958661	7.77245	0.985627	0.995077	0.206168	7.82628	0.560213	0.652302	-0.448129	7.66168	0.348613	0.846554	-0.398753	7.60658	0.444745	0.710627	-0.578828	7.618	0.239302	0.75851	-1.05745	7.3559	0.106493	0.275835	0.163672	8.02665	0.702214	0.787449	-0.0557313	7.49951	0.8813	0.936095	-0.532409	7.13381	0.326559	0.537163		ORF|Uncharacterized	ORF	Subunit 4L of NADH:ubiquinone oxidoreductase (NADH:ubiquinone dehydrogenase), a multisubunit enzyme complex (complex I) of the mitochondrial inner membrane that catalyzes the first step in mitochondrial respiration
CaalfMp13	NAD5	http://www.candidagenome.org/cgi-bin/locus.pl?locus=CaalfMp13&organism=C_albicans_SC5314	NAD5	-0.131017	11.1065	0.656186	0.706886	-0.0115493	11.2846	0.970248	0.985958	0.0697204	11.2959	0.781314	0.8392	-0.353001	11.0303	0.398798	0.871143	-0.307677	10.9918	0.472229	0.731771	-0.493302	10.977	0.22744	0.745203	-0.693597	10.8273	0.108395	0.27899	0.0717077	11.4757	0.791714	0.860622	-0.039664	10.9269	0.920397	0.958272	-0.229539	10.6735	0.565697	0.76036		ORF|Uncharacterized	ORF	Subunit 5 of NADH:ubiquinone oxidoreductase (NADH:ubiquinone dehydrogenase), a multisubunit enzyme complex (complex I) of the mitochondrial inner membrane that catalyzes the first step in mitochondrial respiration
CaalfMp14	NAD4	http://www.candidagenome.org/cgi-bin/locus.pl?locus=CaalfMp14&organism=C_albicans_SC5314	NAD4	-0.353054	10.7797	0.268358	0.323705	-0.216324	10.9607	0.523851	0.668039	0.143623	10.8864	0.604899	0.692509	-0.423527	10.7507	0.325003	0.833814	-0.187895	10.6112	0.673733	0.861401	-0.537762	10.7083	0.214315	0.730402	-0.523993	10.4591	0.28328	0.504776	0.129012	11.0738	0.665286	0.756314	-0.0265327	10.612	0.945394	0.975325	-0.198821	10.3922	0.655892	0.821467		ORF|Uncharacterized	ORF	Subunit 4 of NADH:ubiquinone oxidoreductase (NADH:ubiquinone dehydrogenase), a multisubunit enzyme complex (complex I) of the mitochondrial inner membrane that catalyzes the first step in mitochondrial respiration
CaalfMp15	COX3B	http://www.candidagenome.org/cgi-bin/locus.pl?locus=CaalfMp15&organism=C_albicans_SC5314	COX3B	-0.219134	5.38739	0.60282	0.657572	-0.287048	5.47976	0.489792	0.640409	0.0795697	5.5358	0.849408	0.896356	-1.11898	5.40818	0.0136429	0.135666	-0.675427	5.34089	0.229482	0.517755	-1.50787	5.31066	0.0089043	0.135685	-1.0355	5.20699	0.0468677	0.161907	0.249226	5.6333	0.554456	0.660734	0.172363	4.94945	0.692301	0.801355	0.273764	4.59804	0.622509	0.80035		ORF|Uncharacterized	ORF	Subunit III of cytochrome c oxidase, which is the terminal member of the mitochondrial inner membrane electron transport chain, identical to Cox3Ap, one of three mitochondrially-encoded subunits
CaalfMt18	tA(UGC)3mt	http://www.candidagenome.org/cgi-bin/locus.pl?locus=CaalfMt18&organism=C_albicans_SC5314	tA(UGC)3mt	-2.36835	5.41797	9.80656e-24	9.9128e-23	-0.124153	6.20937	0.610769	0.74275	1.76493	5.16087	6.44914e-17	1.82726e-15	-0.235114	6.16474	0.448691	0.898345	1.0637	4.67333	0.00291393	0.0307648	-0.507811	6.05458	0.113846	0.595681	0.81001	4.51061	0.0904703	0.248205	-0.358895	6.14201	0.131772	0.207326	-0.988813	5.74273	0.000800304	0.00356157	-0.924599	5.46816	0.0313028	0.101155		tRNA|Uncharacterized	tRNA	Mitochondrial alanine tRNA, predicted by tRNAscan-SE, UGC anticodon
CaalfMt19	tN(GUU)5mt	http://www.candidagenome.org/cgi-bin/locus.pl?locus=CaalfMt19&organism=C_albicans_SC5314	tN(GUU)5mt	-1.36671	2.55446	0.00164313	0.00289108	0.386118	3.31144	0.2981	0.459414	1.24768	2.73156	0.0020107	0.0056099	-0.613401	2.95863	0.243334	0.766383	-0.230654	1.78427	0.880766	0.958564	-1.2182	2.75902	0.0347153	0.345448	-0.0393767	1.83219	1	1	-0.388459	3.4845	0.253428	0.357328	-1.12174	2.30948	0.0490022	0.108803	-0.29507	2.0862	0.687602	0.845011		tRNA|Uncharacterized	tRNA	Mitochondrial asparagine tRNA, predicted by tRNAscan-SE, GUU anticodon
CaalfMt20	tK(UUU)6mt	http://www.candidagenome.org/cgi-bin/locus.pl?locus=CaalfMt20&organism=C_albicans_SC5314	tK(UUU)6mt	NA	NA	NA	NA	NA	NA	NA	NA	NA	NA	NA	NA	NA	NA	NA	NA	NA	NA	NA	NA	NA	NA	NA	NA	NA	NA	NA	NA	0.68474	1.04817	0.150699	0.231359	0.957008	0.787484	0.308183	0.451376	NA	NA	NA	NA		tRNA|Uncharacterized	tRNA	Mitochondrial lysine tRNA, predicted by tRNAscan-SE, UUU anticodon, one of two lysine tRNAs encoded on the mitochondrial genome
CaalfMt21	tL(UAA)6mt	http://www.candidagenome.org/cgi-bin/locus.pl?locus=CaalfMt21&organism=C_albicans_SC5314	tL(UAA)6mt	-0.294529	3.06714	0.629507	0.681657	0.189488	3.36966	0.754467	0.845052	0.90238	3.64555	0.138562	0.215644	0.294081	2.75422	0.701825	0.961668	0.73894	2.46495	0.386987	0.667223	-1.04291	2.27924	0.136973	0.637671	1.72962	3.11889	0.0577493	0.1844	0.563695	3.90164	0.296652	0.405601	-0.1748	2.88883	0.864521	0.924532	2.17186	3.07552	0.0139875	0.0538372		tRNA|Uncharacterized	tRNA	Mitochondrial leucine tRNA, predicted by tRNAscan-SE, UAA anticodon, one of three leucine tRNAs encoded on the mitochondrial genome
CaalfMt26	tI(GAU)1mt	http://www.candidagenome.org/cgi-bin/locus.pl?locus=CaalfMt26&organism=C_albicans_SC5314	tI(GAU)1mt	-0.393886	5.36197	0.129157	0.168279	0.57264	5.95828	0.020151	0.0601869	1.47973	6.29142	2.1387e-12	3.37676e-11	0.0724467	5.3831	0.86071	0.987772	0.874105	5.81999	0.027871	0.14735	-0.0308669	5.33471	0.939672	1	0.535581	5.60433	0.154101	0.350321	0.644047	6.727	0.00158965	0.00438903	0.761954	5.94681	0.0773178	0.15604	0.567281	5.70608	0.123617	0.27524		tRNA|Uncharacterized	tRNA	Mitochondrial isoleucine tRNA, predicted by tRNAscan-SE, GAU anticodon
CaalfMt27	tP(UGG)6mt	http://www.candidagenome.org/cgi-bin/locus.pl?locus=CaalfMt27&organism=C_albicans_SC5314	tP(UGG)6mt	-0.23215	5.5873	0.321135	0.379074	0.19211	5.9091	0.408935	0.568774	0.548667	5.99292	0.012292	0.0273277	-0.00512496	5.55405	0.99349	1	0.459641	5.71451	0.239147	0.531072	0.121978	5.6222	0.70599	0.965979	0.394281	5.67558	0.258356	0.47883	0.256469	6.28988	0.224631	0.323339	0.36206	5.84128	0.314487	0.457909	0.205302	5.85995	0.508341	0.713673		tRNA|Uncharacterized	tRNA	Mitochondrial proline tRNA, predicted by tRNAscan-SE, UGG anticodon
CaalfMt28	tC(GCA)3mt	http://www.candidagenome.org/cgi-bin/locus.pl?locus=CaalfMt28&organism=C_albicans_SC5314	tC(GCA)3mt	-0.261338	5.27745	0.578121	0.63474	-0.510126	5.28058	0.206239	0.356726	-0.0154133	5.35909	0.979322	0.990045	-0.458692	4.84178	0.395844	0.869274	-0.370729	4.67491	0.550273	0.780593	-0.492104	4.82586	0.346344	0.837296	-0.250468	4.71929	0.675863	0.836353	0.372607	5.36083	0.336319	0.447641	-0.120074	4.63376	0.812574	0.890398	0.0721084	4.68481	0.867325	0.946229		tRNA|Uncharacterized	tRNA	Mitochondrial cysteine tRNA, predicted by tRNAscan-SE, GCA anticodon
CaalfMt29	tG(UCC)3mt	http://www.candidagenome.org/cgi-bin/locus.pl?locus=CaalfMt29&organism=C_albicans_SC5314	tG(UCC)3mt	-0.0229731	5.53414	0.949072	0.959514	0.28386	5.80081	0.431616	0.588465	0.392296	5.95796	0.27195	0.372588	0.413447	5.42053	0.414598	0.884104	0.405587	5.42951	0.464348	0.725389	0.395548	5.40913	0.486864	0.899944	0.827366	5.68113	0.200562	0.414261	0.221813	6.20041	0.503908	0.614863	-0.0052768	5.7051	1	1	0.462842	5.91678	0.512653	0.718087		tRNA|Uncharacterized	tRNA	Mitochondrial glycine tRNA, predicted by tRNAscan-SE, UCC anticodon
CaalfMt30	tR(UCU)6mt	http://www.candidagenome.org/cgi-bin/locus.pl?locus=CaalfMt30&organism=C_albicans_SC5314	tR(UCU)6mt	-1.04519	3.25044	0.00461739	0.00762441	-0.0808055	3.70395	0.827829	0.894119	1.249	3.61525	2.45599e-05	0.000107851	-0.401231	3.04038	0.38105	0.858863	0.467221	3.03005	0.304751	0.600258	-0.422513	3.01497	0.354683	0.838857	0.0382911	2.78859	0.923781	0.969582	0.42305	4.0422	0.218806	0.316991	0.389099	3.14341	0.362188	0.506348	0.0268688	2.90906	1	1		tRNA|Uncharacterized	tRNA	Mitochondrial arginine tRNA, predicted by tRNAscan-SE, UCU anticodon, one of two arginine tRNAs encoded on the mitochondrial genome
CaalfMt31	tV(UAC)2mt	http://www.candidagenome.org/cgi-bin/locus.pl?locus=CaalfMt31&organism=C_albicans_SC5314	tV(UAC)2mt	1.06818	1.79797	0.137059	0.177848	0.721534	1.63211	0.34532	0.50746	-0.0968217	2.36807	0.914349	0.943859	NA	NA	NA	NA	0.631033	1.20083	0.564457	0.789403	NA	NA	NA	NA	2.1711	2.18734	0.0385288	0.14098	0.400621	2.24285	0.567289	0.672711	NA	NA	NA	NA	1.82214	2.21639	0.168643	0.340719		tRNA|Uncharacterized	tRNA	Mitochondrial valine tRNA, predicted by tRNAscan-SE, UAC anticodon
CaalfMt33	tF(GAA)6mt	http://www.candidagenome.org/cgi-bin/locus.pl?locus=CaalfMt33&organism=C_albicans_SC5314	tF(GAA)6mt	-0.46012	3.98688	0.180797	0.227732	0.213605	4.40449	0.531093	0.674781	0.915316	4.49677	0.00358308	0.00934199	-0.00276856	3.85447	1	1	0.825359	4.07653	0.0897189	0.31249	-0.0217005	3.85863	0.984206	1	0.901295	4.11601	0.101302	0.267718	0.377948	4.85323	0.240125	0.342108	0.563411	4.25266	0.257204	0.392362	0.692118	4.29953	0.224555	0.419387		tRNA|Uncharacterized	tRNA	Mitochondrial phenylalanine tRNA, predicted by tRNAscan-SE, GAA anticodon
CaalfMt35	tM(CAU)5mt	http://www.candidagenome.org/cgi-bin/locus.pl?locus=CaalfMt35&organism=C_albicans_SC5314	tM(CAU)5mt	0.0463265	8.64613	0.872932	0.89613	0.0616598	8.76862	0.844114	0.904532	0.196044	8.99615	0.44724	0.551386	-0.251352	8.46805	0.542017	0.922517	-0.0331737	8.7811	0.934286	0.981876	-0.287673	8.45462	0.497848	0.90472	-0.165088	8.71406	0.671253	0.83335	0.314879	9.12305	0.25856	0.36342	0.405613	8.65816	0.273743	0.412137	0.364223	8.57223	0.321015	0.53074		tRNA|Uncharacterized	tRNA	Mitochondrial methionine tRNA, predicted by tRNAscan-SE, CAU anticodon, one of two methionine tRNAs encoded on the mitochondrial genome
CaalfMt36	tQ(UUG)6mt	http://www.candidagenome.org/cgi-bin/locus.pl?locus=CaalfMt36&organism=C_albicans_SC5314	tQ(UUG)6mt	-0.514896	0.813983	0.38949	0.449498	0.103093	0.977602	0.849144	0.908356	0.567832	1.11653	0.196099	0.286575	NA	NA	NA	NA	NA	NA	NA	NA	NA	NA	NA	NA	NA	NA	NA	NA	0.127227	1.20299	0.938042	0.964962	NA	NA	NA	NA	NA	NA	NA	NA		tRNA|Uncharacterized	tRNA	Mitochondrial glutamine tRNA, predicted by tRNAscan-SE, UUG anticodon
CaalfMt37	tD(GUC)8mt	http://www.candidagenome.org/cgi-bin/locus.pl?locus=CaalfMt37&organism=C_albicans_SC5314	tD(GUC)8mt	0.651088	1.80986	0.43447	0.494568	0.279815	1.66244	0.698048	0.805082	0.0284173	2.29202	0.981102	0.991488	1.54827	1.22631	0.071052	0.444599	-0.194973	1.30121	1	1	1.4622	1.1868	0.0862443	0.539142	1.42536	2.10511	0.204405	0.419072	0.552101	2.18089	0.394793	0.507486	-0.694285	1.58204	0.518257	0.656684	1.04688	2.3301	0.249201	0.451172		tRNA|Uncharacterized	tRNA	Mitochondrial aspartate tRNA, predicted by tRNAscan-SE, GUC anticodon
CaalfMt38	tS(GCU)3mt	http://www.candidagenome.org/cgi-bin/locus.pl?locus=CaalfMt38&organism=C_albicans_SC5314	tS(GCU)3mt	-0.777893	7.01524	0.1614	0.205865	-0.105977	7.39958	0.835574	0.898364	0.800883	7.25499	0.104242	0.169503	0.410494	6.84725	0.589973	0.937105	0.992818	6.74469	0.148322	0.416196	0.196107	6.72354	0.788811	0.987145	1.42178	7.03959	0.0535415	0.177091	0.273389	7.63995	0.535965	0.644082	0.119324	7.1928	0.879596	0.934712	0.791762	7.3389	0.318302	0.528241		tRNA|Uncharacterized	tRNA	Mitochondrial serine tRNA, predicted by tRNAscan-SE, GCU anticodon
CaalfMt39	tS(UGA)4mt	http://www.candidagenome.org/cgi-bin/locus.pl?locus=CaalfMt39&organism=C_albicans_SC5314	tS(UGA)4mt	-0.543251	5.46161	0.249142	0.303301	0.0575403	5.83762	0.900518	0.943494	0.789888	5.84034	0.0578774	0.103198	0.330495	5.40785	0.596769	0.93819	0.881744	5.40887	0.130718	0.390508	0.349032	5.4136	0.573413	0.932179	1.10488	5.55101	0.0457305	0.1596	0.333135	6.19061	0.404189	0.517339	0.220564	5.76617	0.708462	0.813855	0.454628	5.89218	0.414683	0.62743		tRNA|Uncharacterized	tRNA	Mitochondrial serine tRNA, predicted by tRNAscan-SE, UGA anticodon, one of two serine tRNAs encoded on the mitochondrial genome
CaalfMt40	tL(UAG)1mt	http://www.candidagenome.org/cgi-bin/locus.pl?locus=CaalfMt40&organism=C_albicans_SC5314	tL(UAG)1mt	-0.681779	5.25751	0.0174827	0.0265346	-0.944813	5.28155	0.000736239	0.00382782	-0.218752	4.9952	0.452272	0.555059	-0.753592	5.51075	0.015438	0.149777	-0.147658	4.95314	0.770239	0.910793	-0.908807	5.45942	0.00593027	0.102643	-0.811003	4.68301	0.0973656	0.260579	0.162659	4.99711	0.519385	0.628614	-0.246661	5.08036	0.458917	0.600551	-0.697311	4.71654	0.0749029	0.192482		tRNA|Uncharacterized	tRNA	Mitochondrial leucine tRNA, predicted by tRNAscan-SE, UAG anticodon, one of three leucine tRNAs encoded on the mitochondrial genome
CaalfMt41	tM(CAU)6mt	http://www.candidagenome.org/cgi-bin/locus.pl?locus=CaalfMt41&organism=C_albicans_SC5314	tM(CAU)6mt	-0.477895	3.6756	0.109098	0.144188	0.172014	4.06883	0.478534	0.631843	0.851537	4.12708	0.000515036	0.0016767	0.159582	3.85368	0.727268	0.969401	0.490361	4.04134	0.302674	0.597686	-0.342534	3.64221	0.407995	0.866182	0.030905	3.77905	0.957307	0.985994	0.322052	4.46923	0.139084	0.216066	0.326654	4.19615	0.498177	0.637601	0.403377	3.74226	0.345881	0.556886		tRNA|Uncharacterized	tRNA	Mitochondrial methionine tRNA, predicted by tRNAscan-SE, CAU anticodon, one of two methionine tRNAs encoded on the mitochondrial genome
CaalfMt46	tL(UAA)7mt	http://www.candidagenome.org/cgi-bin/locus.pl?locus=CaalfMt46&organism=C_albicans_SC5314	tL(UAA)7mt	-0.291848	2.21613	0.594856	0.650219	0.581809	2.70836	0.217	0.369274	1.27816	3.01588	0.0357033	0.0676662	0.409998	2.10233	0.591634	0.938164	1.57113	2.15405	0.0291515	0.151632	-0.142481	1.84194	0.901471	0.999879	1.7993	2.33555	0.0296776	0.116315	0.548284	3.37551	0.257544	0.362399	0.367661	2.55324	0.598654	0.724344	1.14187	2.47184	0.161462	0.331658		tRNA|Uncharacterized	tRNA	Mitochondrial leucine tRNA, predicted by tRNAscan-SE, UAA anticodon, one of three leucine tRNAs encoded on the mitochondrial genome
CaalfMt47	tK(UUU)7mt	http://www.candidagenome.org/cgi-bin/locus.pl?locus=CaalfMt47&organism=C_albicans_SC5314	tK(UUU)7mt	NA	NA	NA	NA	1.44004	0.716392	0.00795654	0.0286574	0.706801	1.38603	0.0958325	0.158065	NA	NA	NA	NA	0.588541	1.06137	0.293959	0.587632	NA	NA	NA	NA	0.649525	0.995267	0.324276	0.545445	0.456504	1.4531	0.195641	0.288486	1.63279	0.833079	0.0346069	0.0827799	NA	NA	NA	NA		tRNA|Uncharacterized	tRNA	Mitochondrial lysine tRNA, predicted by tRNAscan-SE, UUU anticodon, one of two lysine tRNAs encoded on the mitochondrial genome
LSU-C2809	LSU-C2809	http://www.candidagenome.org/cgi-bin/locus.pl?locus=LSU-C2809&organism=C_albicans_SC5314	LSU-C2809	-0.139594	7.69465	0.865883	0.890412	-0.847225	7.50992	0.272472	0.432029	-0.0079119	7.83924	0.993075	0.99878	-0.425985	7.50091	0.705503	0.962918	-0.954419	7.63827	0.400293	0.678427	-0.112601	7.63102	0.919955	1	-0.456225	7.82326	0.672065	0.833526	0.838549	7.65562	0.294138	0.402779	-0.16301	7.27486	0.878282	0.934113	0.0552312	7.67472	0.956605	0.991403		snoRNA|Uncharacterized	snoRNA	C/D box small nucleolar RNA (snoRNA)
LSU-G1431	LSU-G1431	http://www.candidagenome.org/cgi-bin/locus.pl?locus=LSU-G1431&organism=C_albicans_SC5314	LSU-G1431	0.0937262	7.74747	0.917336	0.934124	-0.63094	7.51788	0.463889	0.617822	-0.262863	7.89222	0.773163	0.833607	0.577757	6.59402	0.578163	0.932752	0.00564518	6.69381	0.99599	1	0.468123	6.52123	0.674805	0.956781	0.266869	6.82524	0.806556	0.907013	0.61662	7.65497	0.479174	0.591135	-0.141288	6.86772	0.890265	0.941708	0.250711	6.93681	0.823652	0.922924		snoRNA|Uncharacterized	snoRNA	C/D box small nucleolar RNA (snoRNA)
orf19.10	ALK8	http://www.candidagenome.org/cgi-bin/locus.pl?locus=orf19.10&organism=C_albicans_SC5314	ALK8	1.64953	1.78092	6.34713e-05	0.00013399	2.88639	2.8219	1.31868e-18	6.66095e-17	1.70764	3.59707	1.31064e-12	2.14014e-11	2.66933	2.68712	1.1444e-08	4.88833e-07	1.20719	3.12316	0.0097551	0.0726328	2.0825	2.25487	5.80879e-05	0.0027809	0.360056	2.65248	0.449608	0.664361	0.615356	4.05388	0.0022786	0.0060824	0.0557736	3.6016	0.888203	0.940485	-0.147102	2.92812	0.73234	0.872624		ORF|Verified	ORF	Alkane-inducible cytochrome P450, catalyzes hydroxylation of lauric acid to hydroxylauric acid, overproduction causes fluconazole resistance in a wild-type background and causes multidrug resistance in a cdr1 cdr2 double mutant background
orf19.100	orf19.100	http://www.candidagenome.org/cgi-bin/locus.pl?locus=orf19.100&organism=C_albicans_SC5314	orf19.100	-0.141301	3.3692	0.583923	0.639836	0.0715807	3.56761	0.813136	0.884145	0.141131	3.60232	0.517329	0.614594	-0.222399	3.39629	0.540716	0.921824	0.523293	3.38327	0.208198	0.491827	0.229161	3.60233	0.576903	0.933361	0.0307521	3.09793	0.965041	0.991244	0.0553857	3.78882	0.796637	0.863987	0.315322	3.54091	0.408966	0.55371	-0.577379	3.54941	0.139863	0.299303		ORF|Uncharacterized	ORF	Hap43p-repressed gene, late-stage biofilm-induced
orf19.1002	orf19.1002	http://www.candidagenome.org/cgi-bin/locus.pl?locus=orf19.1002&organism=C_albicans_SC5314	orf19.1002	1.1753	5.00792	4.54741e-06	1.09445e-05	0.00886711	4.43498	0.984929	0.994534	-0.495835	5.46708	0.031205	0.0605273	0.0102208	4.39056	0.984944	1	0.179473	5.63981	0.635241	0.836993	0.282093	4.54148	0.440086	0.879163	-0.29748	5.4069	0.45948	0.672995	0.791167	5.03551	0.00197605	0.00534762	1.32181	5.29179	7.30719e-06	5.87596e-05	0.629889	5.08716	0.0610262	0.166268		ORF|Uncharacterized	ORF	Hap43p-repressed gene
orf19.1005	orf19.1005	http://www.candidagenome.org/cgi-bin/locus.pl?locus=orf19.1005&organism=C_albicans_SC5314	orf19.1005	0.553043	1.26355	0.194893	0.243065	1.69196	2.06383	2.38055e-06	2.42863e-05	1.5421	2.55532	4.18289e-07	2.73496e-06	1.33048	1.50269	0.0161216	0.154702	1.31287	2.22995	0.022241	0.126107	1.35633	1.50853	0.01381	0.191701	0.467497	1.69156	0.544535	0.738847	0.529344	3.03327	0.0343786	0.066031	0.692313	2.45096	0.126952	0.228433	-0.127667	2.01993	0.803848	0.91238		ORF|Uncharacterized	ORF	Predicted ORF in Assemblies 19, 20 and 21, transcription is upregulated in both intermediate and mature biofilms
orf19.1007	orf19.1007	http://www.candidagenome.org/cgi-bin/locus.pl?locus=orf19.1007&organism=C_albicans_SC5314	orf19.1007	-1.84193	4.73669	7.87236e-15	4.20669e-14	-0.0243075	5.47857	0.920971	0.956095	0.518492	4.08893	0.0161636	0.0346083	-0.271078	5.37972	0.360845	0.85248	0.532893	4.11831	0.191913	0.474894	-0.356207	5.35009	0.266519	0.780559	0.572255	4.14233	0.140093	0.328891	-1.17889	5.16292	4.21368e-09	3.22194e-08	-0.936821	4.95821	0.00299698	0.011057	-0.76758	4.91819	0.0160707	0.0597024	KCS1	ORF|Uncharacterized	ORF	Putative transcription factor with bZIP DNA-binding motif
orf19.1009	orf19.1009	http://www.candidagenome.org/cgi-bin/locus.pl?locus=orf19.1009&organism=C_albicans_SC5314	orf19.1009	NA	NA	NA	NA	NA	NA	NA	NA	0.315127	1.24536	0.531705	0.627417	NA	NA	NA	NA	-0.186368	1.24693	0.895633	0.965094	NA	NA	NA	NA	-0.604501	1.01691	0.466411	0.677902	1.14464	1.00119	0.00349127	0.00891725	0.985941	0.908272	0.203867	0.328553	NA	NA	NA	NA		ORF|Dubious	ORF	Ortholog of Candida albicans WO-1 : CAWG_01857
orf19.101	RIM9	http://www.candidagenome.org/cgi-bin/locus.pl?locus=orf19.101&organism=C_albicans_SC5314	RIM9	0.646134	4.3252	0.00851853	0.0135426	-0.194577	3.99327	0.404229	0.563744	-0.896967	4.44944	4.03604e-05	0.000169099	-0.176884	3.94274	0.633572	0.945567	-0.757937	4.61277	0.0424103	0.195391	-0.175617	3.95134	0.640145	0.947127	-0.979334	4.53605	0.00936665	0.051287	0.0694872	4.08466	0.799286	0.865664	0.32937	4.12956	0.336823	0.481138	0.155475	4.01075	0.716457	0.863426	RIM9	ORF|Verified	ORF	Protein required for alkaline pH response via the RIM101 signaling pathway, ortholog of S. cerevisiae RIM9 and A. nidulans palI
orf19.1010	MNT3	http://www.candidagenome.org/cgi-bin/locus.pl?locus=orf19.1010&organism=C_albicans_SC5314	MNT3	0.129721	4.57259	0.713257	0.758531	0.0868412	4.66252	0.825741	0.892853	-0.288929	4.7159	0.349466	0.452657	-0.316924	4.40985	0.462704	0.901317	-0.762468	4.6733	0.100422	0.331995	-0.136288	4.498	0.759244	0.979475	-0.852392	4.6292	0.0981502	0.261788	-0.12936	4.80786	0.714136	0.797539	-0.00317289	4.34412	1	1	-0.231826	4.39729	0.591442	0.779133		ORF|Verified	ORF	Mannosyltransferase, transcription elevated in cyr1, chk1, nik1, and sln1 homozygous null mutants, fungal-specific (no human or murine homolog)
orf19.1011	orf19.1011	http://www.candidagenome.org/cgi-bin/locus.pl?locus=orf19.1011&organism=C_albicans_SC5314	orf19.1011	-0.272904	6.27358	0.23436	0.287266	0.244574	6.64533	0.25862	0.416487	0.320385	6.5134	0.130526	0.205146	0.23692	6.68471	0.451655	0.899983	0.280995	6.58874	0.430699	0.699389	0.000840215	6.56817	1	1	0.190765	6.53731	0.584918	0.771417	-0.0780087	6.888	0.687815	0.776298	-0.104582	6.85282	0.748105	0.845197	0.0953767	6.69391	0.764566	0.890057	MNN2	ORF|Uncharacterized	ORF	Ortholog(s) have alpha-1,2-mannosyltransferase activity, role in protein glycosylation and Golgi apparatus localization
orf19.1012	orf19.1012	http://www.candidagenome.org/cgi-bin/locus.pl?locus=orf19.1012&organism=C_albicans_SC5314	orf19.1012	0.288374	5.87516	0.230682	0.283274	-0.29694	5.70035	0.203039	0.353356	-0.305228	6.09535	0.125855	0.198711	-0.478586	5.50562	0.20347	0.727644	-0.308204	6.07541	0.423268	0.695192	0.115121	5.78681	0.73262	0.973221	-0.359439	6.0457	0.331985	0.553009	0.402705	5.92315	0.0300887	0.0588728	0.665018	5.71206	0.0630327	0.133169	0.0601597	5.94608	0.866701	0.946125	APS1	ORF|Uncharacterized	ORF	Ortholog(s) have clathrin binding activity, role in Golgi to vacuole transport, endosomal transport and AP-1 adaptor complex, cytosol, endosome, nucleus localization
orf19.102	orf19.102	http://www.candidagenome.org/cgi-bin/locus.pl?locus=orf19.102&organism=C_albicans_SC5314	orf19.102	-0.912297	5.51362	1.2391e-05	2.83805e-05	-0.552399	5.76824	0.00679083	0.0250692	-0.1439	5.14709	0.45108	0.554468	-0.238727	5.89932	0.419452	0.886116	-0.129303	5.27381	0.718774	0.885317	-0.398	5.83619	0.190568	0.700805	-0.00050424	5.33339	1	1	-0.384472	5.45428	0.0395149	0.0744822	-0.5975	5.61975	0.0436226	0.0991988	-0.259822	5.57477	0.411462	0.624091	AEP1	ORF|Uncharacterized	ORF	Ortholog(s) have translation regulator activity, role in regulation of translation and mitochondrion localization
orf19.1026	orf19.1026	http://www.candidagenome.org/cgi-bin/locus.pl?locus=orf19.1026&organism=C_albicans_SC5314	orf19.1026	-2.35559	5.83857	6.05071e-30	9.36162e-29	-0.479205	6.46401	0.0148252	0.0468033	0.150827	4.5465	0.435286	0.540026	-0.471024	6.40002	0.1182	0.59053	0.214283	4.60631	0.561355	0.786688	-0.458434	6.413	0.1705	0.676814	0.1863	4.58316	0.607744	0.787916	-1.60432	5.78762	5.32364e-17	1.07036e-15	-1.47964	5.69648	1.5084e-06	1.46007e-05	-1.47742	5.69261	1.09675e-05	0.000117752	CSL4	ORF|Uncharacterized	ORF	Ortholog(s) have role in exonucleolytic trimming to generate mature 3'-end of 5.8S rRNA from tricistronic rRNA transcript (SSU-rRNA, 5.8S rRNA and LSU-rRNA), more
orf19.1026.1	orf19.1026.1	http://www.candidagenome.org/cgi-bin/locus.pl?locus=orf19.1026.1&organism=C_albicans_SC5314	orf19.1026.1	-1.86425	3.45138	2.12464e-09	7.17881e-09	-0.733964	3.8325	0.00975214	0.0337737	0.0569011	2.51896	0.958057	0.975668	-0.551408	3.63573	0.157184	0.66222	0.160543	2.70123	0.841936	0.941508	-0.137879	3.81075	0.774222	0.985609	0.41687	2.85303	0.381252	0.604587	-0.9503	3.21454	0.000411108	0.00129592	-0.655895	3.17764	0.184195	0.303691	-0.774921	3.48889	0.0415701	0.124873		ORF|Uncharacterized	ORF	Ortholog of C. parapsilosis CDC317 : CPAR2_105090, Candida tenuis NRRL Y-1498 : CANTEDRAFT_106351, Debaryomyces hansenii CBS767 : DEHA2A09548g and Candida dubliniensis CD36 : CD36_03580
orf19.1027	PDR16	http://www.candidagenome.org/cgi-bin/locus.pl?locus=orf19.1027&organism=C_albicans_SC5314	PDR16	3.70239	6.73855	4.56481e-34	9.64654e-33	0.701181	4.46722	0.0237077	0.0683139	-1.16959	7.38332	2.71663e-05	0.000118625	0.553139	4.37703	0.225563	0.748877	-1.53242	7.15716	0.00148939	0.0180158	0.328428	4.259	0.517261	0.912148	-2.56441	6.94675	5.59262e-10	3.52739e-08	1.96418	6.19791	9.94099e-12	1.09212e-10	1.56722	5.69812	0.000554381	0.00259239	0.825145	4.95138	0.0478529	0.139122	PDR16	ORF|Verified	ORF	Phosphatidylinositol transfer protein, increased transcription correlates with CDR1 and CDR2 overexpression and azole resistance, induced by fluphenazine, 17-beta-estradiol, ethynyl estradiol, nitric oxide, farnesol-downregulated in biofilm
orf19.1028	orf19.1028	http://www.candidagenome.org/cgi-bin/locus.pl?locus=orf19.1028&organism=C_albicans_SC5314	orf19.1028	0.596885	4.83229	0.0174103	0.026438	-0.252342	4.5047	0.282381	0.442986	-0.70567	5.02252	0.00197371	0.00551911	-0.166367	4.49925	0.616508	0.943553	-0.28772	5.14112	0.500679	0.75114	-0.185511	4.49053	0.614144	0.943271	-0.730367	4.95977	0.069779	0.208922	0.265284	4.67734	0.205423	0.300588	0.554588	4.81654	0.0777792	0.156767	0.192778	4.57759	0.607621	0.79247	ELA1	ORF|Uncharacterized	ORF	Ortholog(s) have ubiquitin-protein ligase activity, role in protein ubiquitination involved in ubiquitin-dependent protein catabolic process and Cul3-RING ubiquitin ligase complex, elongin complex localization
orf19.1029	orf19.1029	http://www.candidagenome.org/cgi-bin/locus.pl?locus=orf19.1029&organism=C_albicans_SC5314	orf19.1029	-2.22261	4.24271	1.8639e-19	1.41307e-18	-0.174831	4.97699	0.421031	0.580867	0.670595	3.39212	0.00580163	0.0142289	-0.0737449	4.83876	0.842541	0.986445	0.393803	3.21098	0.376854	0.660179	-0.554644	4.64545	0.105107	0.574167	0.04317	3.00914	0.923084	0.969556	-1.25306	4.57375	2.52942e-07	1.47738e-06	-1.51231	4.35894	9.47568e-05	0.000559551	-1.32545	3.91855	0.000508504	0.00345289	RPP1	ORF|Uncharacterized	ORF	Ortholog(s) have ribonuclease MRP activity, ribonuclease P activity, role in intronic box C/D snoRNA processing, mRNA cleavage, rRNA processing, tRNA processing and nucleolar ribonuclease P complex, ribonuclease MRP complex localization
orf19.103	KAR5	http://www.candidagenome.org/cgi-bin/locus.pl?locus=orf19.103&organism=C_albicans_SC5314	KAR5	1.31197	2.3091	0.00079499	0.00146065	0.264049	1.80978	0.601162	0.734704	-0.682982	2.73014	0.0149896	0.032419	-0.23336	1.92884	0.70272	0.962037	-0.795957	2.67905	0.106559	0.343988	-0.675476	1.77982	0.254029	0.768406	-1.11349	2.58831	0.028887	0.114093	0.467806	2.29789	0.127319	0.20138	0.472163	2.18164	0.364285	0.508594	0.638192	1.82443	0.271391	0.474722	KAR5	ORF|Uncharacterized	ORF	Protein similar to S. cerevisiae Kar5p, involved in nuclear membrane fusion during karyogamy, induced by alpha factor
orf19.1030	orf19.1030	http://www.candidagenome.org/cgi-bin/locus.pl?locus=orf19.1030&organism=C_albicans_SC5314	orf19.1030	-2.14095	8.73941	2.80571e-07	7.72431e-07	-0.646939	9.27692	0.125149	0.249775	-0.894617	7.14658	0.00423721	0.0108242	-0.329951	9.76786	0.464931	0.901317	-1.4027	7.26063	0.000613277	0.00921881	-0.708194	9.61582	0.141334	0.642505	-1.27139	7.29384	0.00278071	0.0204476	-2.26914	8.3562	2.25882e-10	2.07461e-09	-3.21876	8.84461	5.26334e-12	1.85079e-10	-2.65626	8.50781	1.16167e-07	2.20573e-06	FPR3	ORF|Uncharacterized	ORF	Putative peptidyl-prolyl cis-trans isomerase
orf19.1031	HMG1	http://www.candidagenome.org/cgi-bin/locus.pl?locus=orf19.1031&organism=C_albicans_SC5314	HMG1	-2.08371	8.32105	3.28216e-15	1.81296e-14	0.113875	9.18924	0.659456	0.776279	1.53336	8.11489	1.00991e-11	1.43398e-10	-0.0728317	8.91067	0.849745	0.987087	0.940032	7.59178	0.0174663	0.107534	-0.0774394	8.91548	0.83707	0.99296	1.41488	7.91666	0.00017619	0.00224289	-0.540615	9.16148	0.0147541	0.0316636	-0.906166	8.59556	0.0206015	0.0545402	-0.38438	8.77123	0.269716	0.473138	HMG1	ORF|Verified	ORF	HMG-CoA reductase, enzyme of sterol pathway, inhibited by lovastatin, gene not transcriptionally regulated in response to lovastatin and fluconazole
orf19.1032	SKO1	http://www.candidagenome.org/cgi-bin/locus.pl?locus=orf19.1032&organism=C_albicans_SC5314	SKO1	-0.289014	5.23672	0.247688	0.301653	0.594459	5.81268	0.0206307	0.0611246	0.31863	5.48218	0.163507	0.246729	-0.0605232	5.55832	0.843593	0.986445	-0.717674	4.94676	0.0682753	0.265401	-0.679338	5.30293	0.0441968	0.393944	-0.91511	4.8628	0.0123528	0.0626123	-0.441137	6.03203	0.0504392	0.0917855	-1.01562	5.21659	0.00183735	0.00725612	-0.540372	4.76072	0.111453	0.257185	SKO1	ORF|Verified	ORF	bZIP domain transcription factor involved in cell wall damage response, represses the yeast-to-hypha transition, mutants are caspofungin sensitive, induced by osmotic stress via Hog1p, induced by Mnl1p under weak acid stress
orf19.1033	STR2	http://www.candidagenome.org/cgi-bin/locus.pl?locus=orf19.1033&organism=C_albicans_SC5314	STR2	0.390318	6.89167	0.0819124	0.11139	-0.368866	6.63518	0.116355	0.235939	-0.5688	7.04221	0.00530899	0.0131822	-0.299859	6.62119	0.324796	0.833814	-0.173546	7.12198	0.636431	0.837322	-0.117538	6.70957	0.71443	0.96796	-0.605934	6.93166	0.0877568	0.24349	0.311859	6.76379	0.140794	0.218398	0.549209	6.86831	0.0891878	0.174069	-0.0139711	6.71945	0.965726	0.996836	STR2	ORF|Uncharacterized	ORF	Ortholog(s) have cystathionine gamma-synthase activity, role in transsulfuration and cytosol, nucleus localization
orf19.1034	orf19.1034	http://www.candidagenome.org/cgi-bin/locus.pl?locus=orf19.1034&organism=C_albicans_SC5314	orf19.1034	1.62739	5.33334	5.08059e-12	2.16541e-11	-0.381634	4.25872	0.104828	0.218337	-1.18238	5.67477	4.269e-08	3.37872e-07	-0.247323	4.17644	0.447111	0.898345	-1.19747	5.74554	0.00198933	0.0224354	0.902553	4.80668	0.00599134	0.102643	-0.267642	6.08977	0.439672	0.656199	0.957716	4.7565	6.08001e-06	2.76576e-05	1.00199	4.72317	0.00372118	0.0133645	0.819238	5.71893	0.0069718	0.0307239		ORF|Uncharacterized	ORF	Hap43p-repressed gene, caspofungin repressed, biofilm- and planktonic growth-induced gene
orf19.1035	WAR1	http://www.candidagenome.org/cgi-bin/locus.pl?locus=orf19.1035&organism=C_albicans_SC5314	WAR1	-1.55671	4.86105	4.54521e-10	1.64088e-09	-0.15294	5.46233	0.491942	0.642108	0.560619	4.4211	0.0139051	0.0304342	0.222306	5.56102	0.475921	0.90407	0.805588	4.36781	0.0562279	0.235416	-0.0781231	5.41931	0.825988	0.991457	0.643016	4.27033	0.122949	0.304042	-0.717885	5.23454	0.000501923	0.00155042	-1.02421	5.36022	0.00156778	0.00631852	-0.827374	5.1016	0.0141237	0.0541702	WAR1	ORF|Verified	ORF	Zinc cluster transcription factor, plays a role in resistance to weak organic acids, required for yeast cell adherence to silicone substrate
orf19.1036	MNS1	http://www.candidagenome.org/cgi-bin/locus.pl?locus=orf19.1036&organism=C_albicans_SC5314	MNS1	-0.435732	6.50849	0.0263663	0.0388927	-0.0234809	6.8122	0.910866	0.95017	0.276308	6.6361	0.106867	0.173046	-0.256993	6.5714	0.387839	0.864348	0.205807	6.51074	0.533062	0.768984	0.276373	6.84411	0.395768	0.859382	0.711025	6.79727	0.029132	0.114913	-0.0117102	6.95683	0.948239	0.971627	0.151398	6.61779	0.62083	0.743372	0.169985	7.1397	0.588256	0.776617	MNS1	ORF|Verified	ORF	Alpha-1,2-mannosidase, processes Man9GlcNAc2 to Man8GlcNAc2 isomer B, member of endoplasmic-reticulum localized glycosyl hydrolase family 47, ER form is converted by Kex2p to a cytosolic form
orf19.1037	orf19.1037	http://www.candidagenome.org/cgi-bin/locus.pl?locus=orf19.1037&organism=C_albicans_SC5314	orf19.1037	2.40065	5.9699	8.72727e-31	1.43057e-29	0.207323	4.56424	0.31684	0.478296	-0.471976	6.73182	0.0102487	0.023397	-0.238634	4.23678	0.475894	0.90407	-0.405555	6.64238	0.226558	0.514825	1.17074	5.03434	0.000234083	0.00873144	-0.122111	6.76871	0.711404	0.855755	1.84727	6.0097	1.12709e-22	3.74086e-21	2.33133	5.78102	2.04224e-13	1.02507e-11	1.24851	6.32676	3.27657e-05	0.000307747		ORF|Uncharacterized	ORF	Ortholog of Candida tenuis NRRL Y-1498 : CANTEDRAFT_114303, Candida dubliniensis CD36 : CD36_03460, Pichia stipitis Pignal : PICST_63037 and Spathaspora passalidarum NRRL Y-27907 : SPAPADRAFT_136773
orf19.1039	orf19.1039	http://www.candidagenome.org/cgi-bin/locus.pl?locus=orf19.1039&organism=C_albicans_SC5314	orf19.1039	-0.0352115	4.22862	0.943699	0.955196	0.742164	4.78737	0.168483	0.309657	0.040459	4.47804	0.92377	0.949824	0.194117	4.24011	0.790658	0.979139	-0.491019	4.07605	0.581775	0.802986	0.285424	4.29903	0.701601	0.96466	0.305931	4.44069	0.694694	0.847823	-0.615366	4.9995	0.196127	0.289008	-0.528128	4.18962	0.465053	0.60643	0.198185	4.60808	0.775292	0.895363	BET4	ORF|Uncharacterized	ORF	Ortholog(s) have Rab geranylgeranyltransferase activity and role in ER to Golgi vesicle-mediated transport, protein geranylgeranylation, protein targeting to membrane
orf19.104	orf19.104	http://www.candidagenome.org/cgi-bin/locus.pl?locus=orf19.104&organism=C_albicans_SC5314	orf19.104	1.52293	2.99094	7.59573e-07	1.99934e-06	0.578299	2.50889	0.0830993	0.18276	-1.0113	3.3549	6.65629e-05	0.000267156	0.0246965	2.30109	1	1	-0.981517	3.43151	0.0497048	0.216139	-0.343612	2.12314	0.490141	0.900685	-1.28764	3.34097	0.00926614	0.0509565	0.0492741	2.92434	0.835997	0.891721	0.582646	2.71062	0.204751	0.329635	0.712089	2.42812	0.165956	0.337396		ORF|Uncharacterized	ORF	Predicted ORF in Assemblies 19, 20 and 21, transcription is induced in response to alpha pheromone in SpiderM medium
orf19.1040	MAD2	http://www.candidagenome.org/cgi-bin/locus.pl?locus=orf19.1040&organism=C_albicans_SC5314	MAD2	0.0188409	3.78174	0.962774	0.971909	0.0692325	3.90186	0.798784	0.874664	-0.566508	3.74115	0.0163331	0.034911	-0.368399	3.68489	0.343065	0.84314	-0.438968	3.78215	0.296977	0.591175	-0.00845214	3.86127	0.963781	1	-0.106448	3.91458	0.805873	0.906714	-0.492697	3.87405	0.0470108	0.0864299	0.0510111	3.61683	0.901716	0.948773	0.0666531	3.95915	0.892993	0.958261	MAD2	ORF|Verified	ORF	Protein required for the spindle assembly checkpoint of the cell cycle, necessary for survival in host cell macrophages and for virulence in a mouse model of systemic candidiasis
orf19.1041	orf19.1041	http://www.candidagenome.org/cgi-bin/locus.pl?locus=orf19.1041&organism=C_albicans_SC5314	orf19.1041	-0.902148	4.53867	0.00124142	0.00221839	-0.159503	4.93407	0.504976	0.653356	0.137445	4.28557	0.552038	0.645353	-0.375594	4.89107	0.277981	0.797509	0.105306	4.35901	0.778532	0.914703	-0.566416	4.82315	0.121803	0.616621	-0.104542	4.25445	0.828272	0.918613	-0.482512	4.80593	0.0179214	0.0375363	-0.315547	4.65726	0.294318	0.435633	-0.292652	4.45096	0.421109	0.632829	CTK2	ORF|Uncharacterized	ORF	Ortholog(s) have cyclin-dependent protein kinase activity
orf19.1042	POR1	http://www.candidagenome.org/cgi-bin/locus.pl?locus=orf19.1042&organism=C_albicans_SC5314	POR1	-0.341898	9.95181	0.147288	0.1895	-0.899396	9.8516	0.00024621	0.00148083	-1.19525	9.51654	6.02116e-09	5.5024e-08	-0.467892	10.0096	0.213031	0.739478	-0.58968	9.72056	0.116577	0.363396	-0.614225	9.95678	0.0963317	0.563164	-0.830204	9.62496	0.0177268	0.0803555	-0.515271	9.26068	0.011701	0.0256914	-0.386652	9.68204	0.309643	0.453143	-0.426439	9.49482	0.232487	0.429572	POR1	ORF|Verified	ORF	Mitochondrial outer membrane porin, in detergent-resistant membrane fraction (possible lipid raft component), antigenic in human, mouse, Hap43p-induced, flucytosine-, macrophage-, farnesol- induced, fluconazole, caspofungin repressed
orf19.1043	orf19.1043	http://www.candidagenome.org/cgi-bin/locus.pl?locus=orf19.1043&organism=C_albicans_SC5314	orf19.1043	-1.23811	3.65807	0.000153699	0.000308569	-0.297808	4.11966	0.296033	0.457412	-0.594489	2.91933	0.0640527	0.112115	-0.425949	3.97987	0.351382	0.847794	0.0817326	3.13764	0.87755	0.957652	-0.416663	3.98411	0.37112	0.849473	0.520241	3.38329	0.25113	0.469805	-1.40987	3.62263	8.7061e-09	6.32722e-08	-0.642313	3.58488	0.152309	0.263399	-0.173729	3.75712	0.721004	0.866482	LOA1	ORF|Uncharacterized	ORF	Ortholog(s) have lysophosphatidic acid acyltransferase activity, role in cellular triglyceride homeostasis, lipid particle organization, protein targeting to vacuole and Golgi apparatus, endoplasmic reticulum, lipid particle localization
orf19.1045	orf19.1045	http://www.candidagenome.org/cgi-bin/locus.pl?locus=orf19.1045&organism=C_albicans_SC5314	orf19.1045	-1.1499	4.62868	2.80869e-05	6.16977e-05	0.228644	5.30116	0.309446	0.470877	-0.440053	3.97067	0.103758	0.168893	0.061208	5.22512	0.865296	0.988855	-0.24393	4.13503	0.552714	0.781323	-0.202398	5.10475	0.540444	0.919751	-0.000657146	4.23868	1	1	-1.6971	4.97367	6.56029e-14	9.16541e-13	-1.28184	4.86064	6.44979e-05	0.000399836	-0.728376	4.76223	0.0365047	0.113194	IST3	ORF|Verified	ORF	Putative U2 snRNP protein, Hap43p-induced gene, mutation confers hypersensitivity to 5-fluorocytosine (5-FC), 5-fluorouracil (5-FU), and tubercidin (7-deazaadenosine)
orf19.1047	ERB1	http://www.candidagenome.org/cgi-bin/locus.pl?locus=orf19.1047&organism=C_albicans_SC5314	ERB1	-3.008	7.58589	4.85099e-31	8.14993e-30	-0.37598	8.35594	0.132819	0.259744	0.192699	5.74175	0.317379	0.420798	-0.229037	8.48944	0.572855	0.931467	-0.250034	5.41594	0.491293	0.744665	-0.393517	8.41997	0.348449	0.837868	0.142538	5.60663	0.691057	0.847074	-2.31473	7.58485	1.12187e-25	4.78742e-24	-3.1251	7.63346	6.60551e-12	2.25894e-10	-2.51417	7.51948	4.32127e-09	1.15584e-07	ERB1	ORF|Verified	ORF	Protein with a predicted role in ribosomal large subunit biogenesis, mutation confers hypersensitivity to 5-fluorocytosine (5-FC), 5-fluorouracil (5-FU), and tubercidin (7-deazaadenosine), hyphal repressed, macrophage repressed
orf19.1048	IFD6	http://www.candidagenome.org/cgi-bin/locus.pl?locus=orf19.1048&organism=C_albicans_SC5314	IFD6	-0.140565	3.38995	0.767533	0.806914	1.94395	4.77542	1.09706e-05	9.58163e-05	2.31204	5.07917	8.31095e-24	4.52364e-22	3.10511	4.53763	6.88535e-17	1.08594e-14	1.12444	4.03478	0.0107443	0.0774061	2.36275	3.90965	8.33256e-09	1.17819e-06	3.45153	5.89333	3.70907e-12	3.72002e-10	0.394065	5.79619	0.0489814	0.0895542	-0.96874	5.08866	0.00351066	0.0126963	2.16389	6.16464	5.83654e-07	8.9991e-06		ORF|Verified	ORF	Aldo-keto reductase family member, similar to aryl alcohol dehydrogenases, increased protein correlates with MDR1 overexpression (but not CDR1 or CDR2) in fluconazole-resistant clinical isolates, farnesol regulated, possibly essential gene
orf19.1049	orf19.1049	http://www.candidagenome.org/cgi-bin/locus.pl?locus=orf19.1049&organism=C_albicans_SC5314	orf19.1049	-1.00641	2.46178	0.00303388	0.00516432	-0.439241	2.72731	0.123711	0.247541	0.286465	2.33538	0.373151	0.477206	-0.323679	2.46513	0.520699	0.913564	-0.148939	2.04657	0.942976	0.987756	-0.335719	2.46409	0.499533	0.905804	0.299858	2.27712	0.667744	0.831378	-0.154461	2.6202	0.677737	0.767964	-0.411277	2.25933	0.53723	0.6717	0.0746671	2.40964	0.95266	0.990636		ORF|Uncharacterized	ORF	Hap43p-induced gene, expression upregulated during planktonic growth
orf19.105	HAL22	http://www.candidagenome.org/cgi-bin/locus.pl?locus=orf19.105&organism=C_albicans_SC5314	HAL22	0.551076	4.95198	0.0128027	0.0198083	-0.0437805	4.76484	0.885593	0.934475	-0.204335	5.33845	0.312122	0.41507	-0.0107141	4.64511	0.961938	1	-0.184278	5.20252	0.601144	0.816841	0.105569	4.70881	0.799976	0.987145	0.176452	5.37672	0.610182	0.790308	0.519456	5.17734	0.0140456	0.0302673	0.462013	4.98258	0.124015	0.224251	0.744852	5.25534	0.0216707	0.0759214		ORF|Uncharacterized	ORF	Putative phosphoadenosine-5'-phosphate (PAP) or 3'-phosphoadenosine 5'-phosphosulfate (PAPS) phosphatase, possible role in sulfur recycling, induced upon biofilm formation, Hap43p-repressed gene
orf19.1050	orf19.1050	http://www.candidagenome.org/cgi-bin/locus.pl?locus=orf19.1050&organism=C_albicans_SC5314	orf19.1050	-0.0567793	2.95048	0.852589	0.879264	0.437663	3.29781	0.197149	0.345524	0.358119	3.33686	0.216034	0.310587	0.260183	3.31288	0.494999	0.911486	-0.10784	3.2234	0.909325	0.972292	-0.0916663	3.14762	0.884402	0.998285	-0.235714	3.17901	0.69818	0.850042	-0.0217452	3.64121	1	1	-0.345392	3.40161	0.424304	0.570012	-0.0642009	3.15215	0.896858	0.958893	YMR087W	ORF|Uncharacterized	ORF	Ortholog of S. cerevisiae : YMR087W, C. glabrata CBS138 : CAGL0J01397g, C. parapsilosis CDC317 : CPAR2_107150, Candida dubliniensis CD36 : CD36_03920 and Pichia stipitis Pignal : PICST_61741
orf19.1051	HTA2	http://www.candidagenome.org/cgi-bin/locus.pl?locus=orf19.1051&organism=C_albicans_SC5314	HTA2	-4.30611	9.22442	9.91784e-46	5.41907e-44	-0.629351	9.98557	0.0134353	0.043612	1.36936	6.92247	2.39323e-08	1.96428e-07	-0.289931	9.88535	0.46892	0.901317	1.40014	6.84908	0.00944813	0.0711517	-0.855265	9.66247	0.025357	0.282364	1.5455	6.94711	9.55451e-05	0.00136258	-2.17886	9.08554	3.54197e-18	8.16866e-17	-2.35854	9.09188	4.06979e-05	0.000268046	-1.62117	8.65361	5.18766e-05	0.000452047	HTA1	ORF|Uncharacterized	ORF	Putative histone H2A, farnesol regulated, transcription is downregulated in both intermediate and mature biofilms, Hap43p-induced
orf19.1052	orf19.1052	http://www.candidagenome.org/cgi-bin/locus.pl?locus=orf19.1052&organism=C_albicans_SC5314	orf19.1052	-3.71408	8.10962	1.94687e-33	3.8714e-32	-0.468236	8.8982	0.101685	0.213436	1.25022	6.27556	8.82982e-07	5.34006e-06	-0.240223	8.70449	0.553359	0.928707	1.08357	6.0228	0.0280023	0.147701	-0.712354	8.5095	0.0675862	0.484269	1.03944	5.98837	0.00805839	0.0458616	-1.86379	8.15337	1.26488e-11	1.36333e-10	-2.13121	7.97369	2.59846e-05	0.000180098	-1.67651	7.57879	9.97304e-06	0.000107828		ORF|Verified	ORF	Predicted histone H2B, Hap43p-induced gene
orf19.1053	orf19.1053	http://www.candidagenome.org/cgi-bin/locus.pl?locus=orf19.1053&organism=C_albicans_SC5314	orf19.1053	-0.0386991	5.4919	0.835111	0.865507	-0.0569936	5.59799	0.774172	0.859991	-0.0679491	5.66659	0.732144	0.80052	-0.150885	5.49192	0.623353	0.944419	-0.119109	5.63581	0.738928	0.895864	-0.0835913	5.53412	0.794006	0.987145	-0.0949791	5.64004	0.795621	0.903223	0.0724273	5.76838	0.70205	0.787406	0.14919	5.59015	0.62731	0.748682	0.147856	5.63929	0.642665	0.810511	BST1	ORF|Uncharacterized	ORF	Ortholog(s) have phosphatidylinositol deacylase activity and role in ER to Golgi vesicle-mediated transport, ER-associated protein catabolic process, GPI anchor metabolic process, protein retention in ER lumen, vesicle organization
orf19.1054	orf19.1054	http://www.candidagenome.org/cgi-bin/locus.pl?locus=orf19.1054&organism=C_albicans_SC5314	orf19.1054	-0.299551	5.64218	0.143598	0.185302	0.183836	6.00364	0.377583	0.53954	-0.152773	5.63994	0.426976	0.531472	0.079115	5.87892	0.804138	0.983246	0.0307032	5.70028	0.925503	0.977836	-0.119362	5.79069	0.709514	0.967656	0.00777479	5.6871	0.970892	0.994128	-0.514022	6.02095	0.0045726	0.0112574	-0.234139	5.91476	0.455506	0.597863	-0.00394896	5.80261	0.99302	1	POM33	ORF|Uncharacterized	ORF	Ortholog(s) have structural constituent of nuclear pore activity
orf19.1055	CDC3	http://www.candidagenome.org/cgi-bin/locus.pl?locus=orf19.1055&organism=C_albicans_SC5314	CDC3	-0.98026	7.72092	1.87061e-05	4.20975e-05	0.116856	8.3043	0.607087	0.739575	0.752309	7.79785	0.000231839	0.000824863	0.088217	8.14625	0.808645	0.984619	0.51935	7.50225	0.150708	0.417494	0.143883	8.18141	0.693441	0.96182	0.884722	7.7235	0.0116517	0.0598032	-0.221351	8.41749	0.273078	0.379911	-0.473672	8.07738	0.198889	0.322798	-0.115296	8.27043	0.738911	0.875965	CDC3	ORF|Verified	ORF	Septin, essential for viability, functional homolog of S. cerevisiae Cdc3p, down-regulation associated with azole resistance, macrophage/pseudohyphal-repressed, virulence-group-correlated expression, gene has intron
orf19.1057	orf19.1057	http://www.candidagenome.org/cgi-bin/locus.pl?locus=orf19.1057&organism=C_albicans_SC5314	orf19.1057	0.239977	4.77864	0.273016	0.328475	0.199432	4.86892	0.366776	0.529087	-0.669324	4.81251	0.00310233	0.00825116	0.0353386	4.6634	0.938777	0.999532	-0.691987	4.73381	0.0754917	0.283153	-0.114681	4.59535	0.734844	0.973422	-0.165413	4.95923	0.649569	0.819173	-0.501624	4.89329	0.0288082	0.0566324	-0.346549	4.62317	0.330599	0.47455	0.365172	4.80217	0.262563	0.465769		ORF|Uncharacterized	ORF	Ortholog of C. parapsilosis CDC317 : CPAR2_107050, Candida tenuis NRRL Y-1498 : CANTEDRAFT_113999, Debaryomyces hansenii CBS767 : DEHA2D12518g and Candida dubliniensis CD36 : CD36_03980
orf19.1058	orf19.1058	http://www.candidagenome.org/cgi-bin/locus.pl?locus=orf19.1058&organism=C_albicans_SC5314	orf19.1058	2.0201	8.05032	8.22313e-18	5.48661e-17	0.421017	7.05903	0.0363798	0.0969245	-0.657958	8.66272	0.00186633	0.00526389	0.358832	6.92424	0.281494	0.801977	-0.515625	8.75125	0.178056	0.457392	0.0366283	6.75917	0.913552	1	-0.702785	8.67265	0.0444494	0.15593	1.06765	8.04164	2.65921e-07	1.54599e-06	1.3681	8.03151	0.000549547	0.00257365	1.54664	7.82027	1.1638e-05	0.000124024	RPN13	ORF|Uncharacterized	ORF	Ortholog(s) have ubiquitin binding activity, role in ubiquitin-dependent protein catabolic process and proteasome regulatory particle, lid subcomplex, proteasome storage granule localization
orf19.1059	HHF1	http://www.candidagenome.org/cgi-bin/locus.pl?locus=orf19.1059&organism=C_albicans_SC5314	HHF1	-2.2839	8.56603	5.58151e-12	2.37058e-11	0.327648	9.5801	0.300941	0.462122	0.859627	7.73492	0.00248413	0.00677837	0.054705	9.10796	0.903157	0.995446	0.583588	7.58576	0.265345	0.559627	-0.589856	8.81735	0.153352	0.665028	0.085433	7.30451	0.843616	0.925779	-1.61911	9.30064	1.47492e-08	1.03608e-07	-1.29242	8.72683	0.0118015	0.034624	-1.11327	8.11659	0.00248686	0.0131323	HHF1	ORF|Verified	ORF	Putative histone H4, reduced mRNA in homozygous fkh2 null mutant, regulated by Efg1p, fluconazole induced, amphotericin B repressed, farnesol regulated, shows colony morphology-related gene regulation by Ssn6p, Hap43p-induced gene
orf19.1060	orf19.1060	http://www.candidagenome.org/cgi-bin/locus.pl?locus=orf19.1060&organism=C_albicans_SC5314	orf19.1060	-1.80041	2.11114	2.84179e-06	7.00913e-06	-1.27398	2.34797	6.00839e-05	0.000427607	0.182161	1.46324	0.529988	0.625799	-1.08707	2.28261	0.0372266	0.294959	0.60708	1.58327	0.310154	0.605601	-0.984066	2.34688	0.0763396	0.508936	0.56915	1.50165	0.300041	0.523276	-0.225314	1.73478	0.592449	0.69518	0.0301434	1.83258	1	1	-0.0689221	1.87653	1	1		ORF|Dubious	ORF	Ortholog of Candida dubliniensis CD36 : CD36_04005 and Candida albicans WO-1 : CAWG_00968
orf19.1061	HHT21	http://www.candidagenome.org/cgi-bin/locus.pl?locus=orf19.1061&organism=C_albicans_SC5314	HHT21	-3.50527	9.02296	1.89489e-31	3.28358e-30	0.104924	10.0667	0.694983	0.80244	1.69141	7.70535	9.72664e-14	1.85704e-12	0.00484091	9.66551	0.990672	1	1.10484	7.30951	0.0158873	0.10104	-0.763687	9.33601	0.0484012	0.412734	0.697957	7.04082	0.0535339	0.177091	-1.79147	9.6457	1.30198e-15	2.26166e-14	-1.92401	9.10806	9.13409e-05	0.000542467	-1.52792	8.40892	4.17011e-05	0.000378386		ORF|Uncharacterized	ORF	Putative histone H3, amphotericin B repressed, regulated by Efg1p, farnesol regulated, Hap43p-induced
orf19.1062	orf19.1062	http://www.candidagenome.org/cgi-bin/locus.pl?locus=orf19.1062&organism=C_albicans_SC5314	orf19.1062	-0.815711	1.34718	0.071746	0.0985816	1.18742	2.30208	0.00140797	0.00667255	1.94156	2.2496	1.05844e-07	7.8e-07	1.7884	2.01487	0.000511962	0.0082653	0.649751	1.44202	0.319165	0.614138	0.634453	1.36964	0.400701	0.86373	0.958641	1.55346	0.130547	0.315187	0.0584624	2.9113	0.847574	0.899481	-1.14516	2.29372	0.0189396	0.0509642	0.357199	1.90312	0.547357	0.744658		ORF|Uncharacterized	ORF	Ortholog of C. parapsilosis CDC317 : CPAR2_107000, Candida tenuis NRRL Y-1498 : CANTEDRAFT_113990, Candida dubliniensis CD36 : CD36_04020 and Pichia stipitis Pignal : PICST_32780
orf19.1063	orf19.1063	http://www.candidagenome.org/cgi-bin/locus.pl?locus=orf19.1063&organism=C_albicans_SC5314	orf19.1063	-0.18011	4.20716	0.564792	0.62202	0.295245	4.54299	0.348881	0.511346	0.177147	4.39709	0.521714	0.618383	-0.284365	4.18119	0.511242	0.912331	-0.33176	4.22386	0.495683	0.747463	-0.294977	4.18227	0.50109	0.906213	-0.591512	4.1238	0.209458	0.423205	-0.17895	4.76569	0.538666	0.646584	0.00327598	4.13696	1	1	-0.213176	4.00416	0.614948	0.796454	GPI18	ORF|Uncharacterized	ORF	Ortholog(s) have dolichyl-phosphate-mannose-glycolipid alpha-mannosyltransferase activity, role in GPI anchor biosynthetic process and integral to endoplasmic reticulum membrane, mannosyltransferase complex, mitochondrion localization
orf19.1064	ACS2	http://www.candidagenome.org/cgi-bin/locus.pl?locus=orf19.1064&organism=C_albicans_SC5314	ACS2	-0.696338	10.7466	0.00454998	0.00752814	-0.893277	10.7953	0.000299009	0.00175614	-1.00337	10.1643	2.16536e-06	1.19751e-05	-0.871168	10.8208	0.0253832	0.220837	-0.215247	10.4694	0.570165	0.793805	-0.399952	11.0121	0.287344	0.793296	-0.0194157	10.5593	0.955754	0.985437	-0.685474	10.1415	0.00119271	0.00340084	0.019519	10.4327	0.959669	0.983206	-0.210598	10.7711	0.541928	0.740878	ACS2	ORF|Verified	ORF	Acetyl-CoA synthetase, antigenic during human and murine infection, upregulated by Efg1p, macrophage-induced protein, soluble protein in hyphae, gene contains an intron
orf19.1065	SSA2	http://www.candidagenome.org/cgi-bin/locus.pl?locus=orf19.1065&organism=C_albicans_SC5314	SSA2	0.0866469	11.3802	0.76139	0.801846	-0.690904	11.1514	0.01305	0.0426063	-0.550522	11.4001	0.0254164	0.0508902	-0.0971497	11.369	0.817137	0.985405	-0.10363	11.4641	0.804008	0.926612	-0.338261	11.2661	0.40332	0.865059	0.058808	11.5414	0.881936	0.947276	0.350169	11.1149	0.135497	0.21169	0.0630037	11.4598	0.877806	0.93382	0.51943	11.4457	0.156572	0.324867	SSA2	ORF|Verified	ORF	HSP70 family chaperone, found in cell wall fractions, antigenic, role in import of beta-defensin peptides, ATPase domain binds histatin 5, at surface of hyphae, not yeast-form cells, farnesol-downregulated in biofilm, caspofungin repressed
orf19.1066	GIG1	http://www.candidagenome.org/cgi-bin/locus.pl?locus=orf19.1066&organism=C_albicans_SC5314	GIG1	-0.276488	2.50926	0.457966	0.517141	0.537607	2.98712	0.2135	0.36532	1.1074	3.23229	0.000301178	0.00104356	0.63382	3.03996	0.174835	0.68773	1.15097	2.94308	0.0240025	0.13268	0.276085	2.87354	0.602013	0.942738	0.537735	2.5502	0.393249	0.615906	0.432766	3.58473	0.199166	0.292661	0.0239528	3.42926	0.969964	0.989763	-0.194899	2.9839	0.693999	0.848158	YPL067C	ORF|Verified	ORF	Protein induced by N-acetylglucosamine (GlcNAc), localized in cytoplasm, mutation causes increased resistance to nikkomycin Z
orf19.1067	GPM2	http://www.candidagenome.org/cgi-bin/locus.pl?locus=orf19.1067&organism=C_albicans_SC5314	GPM2	2.11634	5.97967	1.92898e-14	1.00079e-13	0.191128	4.7946	0.431889	0.588708	-1.59151	6.31081	9.50007e-11	1.16729e-09	-0.314964	4.62399	0.3074	0.829872	-1.87633	6.43124	3.48159e-06	0.000129385	-0.0265944	4.7601	0.934095	1	-1.90424	6.42077	1.19769e-06	3.12697e-05	0.450527	5.28305	0.0182548	0.0380947	0.744243	4.98205	0.0136584	0.0390492	0.486852	5.07975	0.144618	0.306204		ORF|Verified	ORF	Putative phosphoglycerate mutase, decreased expression in hyphae compared to yeast-form cells, macrophage/pseudohyphal-repressed, induced by high levels of peroxide stress, farnesol-induced, biofilm- and planktonic growth-induced gene
orf19.1069	RPN4	http://www.candidagenome.org/cgi-bin/locus.pl?locus=orf19.1069&organism=C_albicans_SC5314	RPN4	2.74748	8.38106	1.41714e-28	1.9804e-27	0.516233	6.83795	0.0116423	0.0390782	-1.06126	8.96826	5.2742e-06	2.70243e-05	0.2131	6.55849	0.485577	0.906461	-1.30521	8.91664	0.0054658	0.0489686	0.631921	6.80402	0.0555026	0.439654	-1.90698	8.7633	6.11646e-07	1.76857e-05	1.29319	8.01916	3.43806e-08	2.29192e-07	1.42493	7.64419	0.00205351	0.00796328	0.471566	7.41662	0.185618	0.365415	RPN4	ORF|Verified	ORF	DNA binding protein with Cys2-His2 zinc-finger, putative regulator of proteasome genes, DNA recognition sequence (GAAGGCAAAA) enriched in regions upstream of proteasome genes, induced in core stress response, Hap43p-induced gene
orf19.107	orf19.107	http://www.candidagenome.org/cgi-bin/locus.pl?locus=orf19.107&organism=C_albicans_SC5314	orf19.107	-3.23648	6.20225	4.8406e-44	2.34866e-42	-0.462658	6.94694	0.0187353	0.056865	1.00332	4.66887	2.17831e-06	1.2036e-05	-0.174963	6.9021	0.599269	0.938942	0.462576	4.25086	0.272628	0.566622	-0.21776	6.88878	0.529703	0.917287	0.541491	4.30114	0.179749	0.387414	-1.64828	6.26654	3.24695e-20	8.97275e-19	-2.41999	6.16854	2.57106e-12	9.81734e-11	-2.25661	6.12673	3.46775e-11	1.79645e-09	DHR2	ORF|Uncharacterized	ORF	Ortholog(s) have RNA helicase activity, role in maturation of SSU-rRNA from tricistronic rRNA transcript (SSU-rRNA, 5.8S rRNA, LSU-rRNA) and nucleolus localization
orf19.1070	orf19.1070	http://www.candidagenome.org/cgi-bin/locus.pl?locus=orf19.1070&organism=C_albicans_SC5314	orf19.1070	-0.172588	4.25759	0.54147	0.599602	-0.343648	4.31023	0.230344	0.384402	-0.735433	4.08571	0.000959248	0.00290078	-0.0947941	4.35521	0.830557	0.986057	-0.43084	4.22077	0.279787	0.574951	-0.506002	4.186	0.224424	0.745203	-0.520091	4.16724	0.208424	0.422786	-0.451765	4.1019	0.0894838	0.15037	-0.342779	4.25977	0.299701	0.441676	0.0316761	4.00838	0.94122	0.984461	YMR010W	ORF|Uncharacterized	ORF	Ortholog(s) have cytoplasm localization
orf19.1075	orf19.1075	http://www.candidagenome.org/cgi-bin/locus.pl?locus=orf19.1075&organism=C_albicans_SC5314	orf19.1075	-0.228942	3.39997	0.485646	0.54354	0.892728	4.09813	0.00184144	0.00836	0.657975	3.87221	0.030418	0.0592229	0.920348	3.77465	0.0400033	0.308959	0.659537	3.93412	0.15311	0.421342	0.78362	3.68082	0.0885398	0.54139	0.857071	4.06056	0.0615257	0.193529	-0.332094	4.46876	0.214573	0.311827	0.038989	4.26773	0.922138	0.95899	0.41319	4.31832	0.318973	0.528928		ORF|Uncharacterized	ORF	Ortholog of Candida dubliniensis CD36 : CD36_64940, Pichia stipitis Pignal : PICST_30730, Candida tropicalis MYA-3404 : CTRG_02768 and Candida albicans WO-1 : CAWG_04959
orf19.1077	ATM1	http://www.candidagenome.org/cgi-bin/locus.pl?locus=orf19.1077&organism=C_albicans_SC5314	ATM1	4.14076	8.46641	7.96009e-51	6.35236e-49	-0.229898	5.26775	0.281722	0.442218	-2.2843	8.87871	5.90954e-18	1.88045e-16	-0.210779	5.33198	0.497478	0.911486	-1.59321	8.98582	0.00269075	0.0289185	-0.207622	5.34517	0.534099	0.918028	-3.64598	8.67879	1.88677e-20	6.79014e-18	2.21306	6.78759	3.63459e-19	9.1199e-18	2.72947	7.24528	3.33022e-07	3.68158e-06	0.751107	5.72891	0.0222219	0.0774118	ATM1	ORF|Uncharacterized	ORF	Member of MDR subfamily of ABC family, similar to S. cerevisiae ABC transporter, Atm1p, transcriptionally regulated by iron, expression greater in low iron, induced by nitric oxide independent of Yhb1p
orf19.1078	HBR2	http://www.candidagenome.org/cgi-bin/locus.pl?locus=orf19.1078&organism=C_albicans_SC5314	HBR2	3.00968	8.51892	8.52951e-22	7.63002e-21	1.0686	7.0958	0.000209699	0.00128996	-0.784789	9.22972	0.00215524	0.00596489	0.966595	6.95497	0.00760294	0.0864431	-0.831877	9.11649	0.058473	0.24064	0.374164	6.5981	0.286776	0.792897	-1.36465	8.94197	0.00305779	0.0219315	1.27804	8.46444	2.77263e-06	1.33893e-05	1.26581	8.22477	0.000854453	0.00376904	1.3805	7.69417	0.000705527	0.00454017	AGX1	ORF|Uncharacterized	ORF	Putative alanine glyoxylate aminotransferase, regulated by Gcn4p and hemoglobin, stationary phase enriched protein
orf19.1080	orf19.1080	http://www.candidagenome.org/cgi-bin/locus.pl?locus=orf19.1080&organism=C_albicans_SC5314	orf19.1080	-0.160742	2.34743	0.708927	0.75472	1.80246	3.63468	8.37144e-10	1.52976e-08	2.16507	3.9192	2.2744e-17	6.75246e-16	1.90698	3.42522	1.09969e-06	3.11713e-05	1.85476	3.43677	0.000269389	0.00478922	0.284476	2.41517	0.593801	0.941165	0.351021	2.4527	0.528187	0.727216	0.324889	4.57509	0.129409	0.204222	-0.10108	4.13977	0.817614	0.893571	0.093386	2.69995	0.871069	0.947289		ORF|Uncharacterized	ORF	Ortholog of C. parapsilosis CDC317 : CPAR2_600390, Candida dubliniensis CD36 : CD36_64900, Pichia stipitis Pignal : PICST_30726 and Candida guilliermondii ATCC 6260 : PGUG_04023
orf19.1082	orf19.1082	http://www.candidagenome.org/cgi-bin/locus.pl?locus=orf19.1082&organism=C_albicans_SC5314	orf19.1082	-4.63369	3.53238	7.83969e-37	2.04067e-35	-0.32121	4.40343	0.18364	0.328712	2.53611	2.03757	3.54346e-10	3.96166e-09	-0.226565	4.25373	0.508665	0.911932	3.02874	1.94216	2.87654e-05	0.000778307	-0.611391	4.09944	0.103975	0.571722	3.01045	1.9882	3.42018e-05	0.000579631	-1.65473	3.83046	2.56878e-09	2.03203e-08	-1.64998	3.66545	0.000127823	0.000729213	-1.23289	3.37018	0.012051	0.0481102		ORF|Uncharacterized	ORF	Has domain(s) with predicted nucleic acid binding activity
orf19.1082.1	orf19.1082.1	http://www.candidagenome.org/cgi-bin/locus.pl?locus=orf19.1082.1&organism=C_albicans_SC5314	orf19.1082.1	-0.517649	7.73754	0.0356018	0.0515088	-0.357884	7.91805	0.165175	0.305518	-0.211988	7.57841	0.355186	0.458198	0.0130725	7.81737	0.974773	1	-0.241635	7.42792	0.521758	0.760748	-0.0795045	7.77612	0.834746	0.99296	-0.203735	7.44064	0.599573	0.78168	-0.239937	7.77109	0.320648	0.431081	-0.535002	7.68101	0.189764	0.311304	-0.362834	7.64105	0.358946	0.571342	COX12	ORF|Uncharacterized	ORF	Ortholog(s) have cytochrome-c oxidase activity, role in mitochondrial respiratory chain complex IV assembly and cytosol, mitochondrial respiratory chain complex IV, nucleus localization
orf19.1083	orf19.1083	http://www.candidagenome.org/cgi-bin/locus.pl?locus=orf19.1083&organism=C_albicans_SC5314	orf19.1083	-2.08295	4.85625	2.33574e-18	1.63394e-17	-0.200118	5.54245	0.347347	0.509579	0.290196	3.85919	0.210014	0.303549	0.167811	5.57691	0.579961	0.933797	0.277598	3.88455	0.517314	0.759272	-0.351385	5.3294	0.274803	0.785098	0.448883	3.9834	0.261721	0.481421	-1.46965	5.05525	3.54335e-13	4.56416e-12	-1.71029	5.15127	1.0059e-07	1.23729e-06	-0.976768	4.82445	0.00268913	0.0139726	JLP2	ORF|Uncharacterized	ORF	Putative protein of unknown function, macrophage-induced gene
orf19.1084	CDC39	http://www.candidagenome.org/cgi-bin/locus.pl?locus=orf19.1084&organism=C_albicans_SC5314	CDC39	0.599192	9.63507	0.0157029	0.0239954	0.0734926	9.46116	0.763532	0.851827	-0.197313	10.0307	0.373798	0.477877	-0.132424	9.265	0.72954	0.969909	-0.225793	9.94968	0.577572	0.800144	0.0243292	9.34994	0.948652	1	-0.147574	9.98208	0.680969	0.840416	0.450338	9.90296	0.0334213	0.0644488	0.603613	9.63726	0.129223	0.231782	0.582697	9.75743	0.0981214	0.234698	CDC39	ORF|Verified	ORF	Protein similar to S. cerevisiae Cdc39p, which is part of the CCR4-NOT transcription regulatory complex, transposon mutation affects filamentous growth
orf19.1085	orf19.1085	http://www.candidagenome.org/cgi-bin/locus.pl?locus=orf19.1085&organism=C_albicans_SC5314	orf19.1085	0.37987	6.95933	0.0793532	0.108176	0.0800803	6.9163	0.69076	0.799347	-0.423525	7.16493	0.0341734	0.0651647	-0.0462916	6.75188	0.883896	0.992184	-0.247172	7.23598	0.493282	0.745747	-0.205045	6.68377	0.517661	0.912148	-0.128924	7.2873	0.714108	0.857659	-0.00066993	7.11839	1	1	0.359022	7.02148	0.274328	0.41252	0.685367	7.03323	0.031693	0.102061	UBC1	ORF|Uncharacterized	ORF	Ortholog(s) have ubiquitin-protein ligase activity and role in ER-associated protein catabolic process, protein ubiquitination involved in ubiquitin-dependent protein catabolic process, vesicle organization
orf19.1086	orf19.1086	http://www.candidagenome.org/cgi-bin/locus.pl?locus=orf19.1086&organism=C_albicans_SC5314	orf19.1086	-0.870913	6.92942	0.000922324	0.00167632	0.0563654	7.44533	0.840016	0.901635	0.461174	6.9058	0.033515	0.0640865	0.147767	7.35281	0.723033	0.967325	0.479524	6.85022	0.237743	0.529089	0.306593	7.44734	0.472261	0.893388	0.508603	6.86209	0.172662	0.377196	-0.342047	7.47385	0.134244	0.210423	-0.396114	7.34971	0.31935	0.462682	-0.468212	7.45533	0.210183	0.399582	BRE5	ORF|Uncharacterized	ORF	Ortholog(s) have role in protein deubiquitination, regulation of ER to Golgi vesicle-mediated transport, regulation of retrograde vesicle-mediated transport, Golgi to ER, ribophagy and cytoplasm localization
orf19.1087	orf19.1087	http://www.candidagenome.org/cgi-bin/locus.pl?locus=orf19.1087&organism=C_albicans_SC5314	orf19.1087	-0.120145	4.64915	0.605368	0.660114	0.264724	4.94941	0.278209	0.438709	0.0995985	4.86341	0.605189	0.692713	0.164728	4.70134	0.589103	0.936934	-0.233998	4.63085	0.535408	0.770632	-0.0724999	4.59029	0.851394	0.993663	-0.478583	4.52511	0.196139	0.40929	-0.164493	5.15733	0.465448	0.577483	-0.309748	4.74629	0.299103	0.441038	-0.259706	4.50409	0.452433	0.662864		ORF|Uncharacterized	ORF	Ortholog of C. parapsilosis CDC317 : CPAR2_601130, Lodderomyces elongisporus NRLL YB-4239 : LELG_04885, Candida dubliniensis CD36 : CD36_64620 and Candida orthopsilosis Co 90-125 : CORT0F02130
orf19.1089	PEX11	http://www.candidagenome.org/cgi-bin/locus.pl?locus=orf19.1089&organism=C_albicans_SC5314	PEX11	0.931263	5.24665	0.00632938	0.0102258	0.507188	5.10461	0.140816	0.272043	-0.512071	5.62222	0.0977202	0.160326	0.570788	5.16123	0.0980878	0.535314	-0.449435	5.56566	0.364592	0.651178	0.504588	5.12819	0.196236	0.707009	-0.179688	5.67729	0.748083	0.877449	0.0289998	5.50907	0.910784	0.946075	-0.114219	5.46735	0.693236	0.801839	0.27716	5.57657	0.531552	0.733043	PEX11	ORF|Uncharacterized	ORF	Putative peroxisomal membrane protein involved in fatty acid oxidation, expression is Tac1p, Hms1p-dependent upregulation by geldamycin
orf19.109	orf19.109	http://www.candidagenome.org/cgi-bin/locus.pl?locus=orf19.109&organism=C_albicans_SC5314	orf19.109	0.319535	5.63941	0.093294	0.125073	-0.0729117	5.54763	0.72177	0.822968	-0.0622657	5.96901	0.723302	0.79379	0.0788028	5.60256	0.789885	0.979139	-0.169686	5.91381	0.623842	0.83118	-0.0409643	5.54501	0.894407	0.99908	-0.516632	5.7592	0.102363	0.269242	0.451388	5.91451	0.0133207	0.0289138	0.162684	5.82714	0.573482	0.702766	-0.0129791	5.59721	0.983969	1	MSY1	ORF|Uncharacterized	ORF	Probable mitochondrial tyrosyl-tRNA synthetase, based on conservation in other fungi
orf19.1090	orf19.1090	http://www.candidagenome.org/cgi-bin/locus.pl?locus=orf19.1090&organism=C_albicans_SC5314	orf19.1090	-2.37469	1.48546	2.78789e-06	6.88179e-06	0.144205	2.24029	0.662107	0.779105	1.07218	1.03632	0.0882928	0.147631	-0.1977	2.02271	0.776505	0.978485	0.397976	0.942902	0.771045	0.9111	-0.94818	1.81388	0.0806926	0.522156	-0.0840877	0.627565	0.85795	0.934186	-1.33268	2.0218	0.00021256	0.000714952	-1.16127	1.64848	0.0532591	0.116048	-0.868324	1.15288	0.266016	0.468786		ORF|Uncharacterized	ORF	Ortholog of C. parapsilosis CDC317 : CPAR2_601110, Candida tenuis NRRL Y-1498 : CANTEDRAFT_119969, Lodderomyces elongisporus NRLL YB-4239 : LELG_04881 and Debaryomyces hansenii CBS767 : DEHA2A05896g
orf19.1091	orf19.1091	http://www.candidagenome.org/cgi-bin/locus.pl?locus=orf19.1091&organism=C_albicans_SC5314	orf19.1091	-3.97116	6.32825	1.46908e-65	3.07241e-63	-0.200046	7.25422	0.383169	0.544642	1.46227	4.44394	1.14329e-11	1.6123e-10	-0.0997337	7.22353	0.774477	0.978485	0.772672	3.83154	0.089554	0.312477	-0.474468	7.06168	0.172336	0.679509	1.1802	4.0962	0.00570405	0.0350375	-2.18597	6.60717	8.31364e-23	2.80384e-21	-3.08497	6.44231	3.83292e-15	2.87423e-13	-2.26122	6.15379	7.39519e-10	2.62978e-08	NOP8	ORF|Uncharacterized	ORF	Ortholog(s) have role in ribosomal large subunit biogenesis and nucleolus localization
orf19.1092	orf19.1092	http://www.candidagenome.org/cgi-bin/locus.pl?locus=orf19.1092&organism=C_albicans_SC5314	orf19.1092	-0.256658	5.87531	0.356322	0.415995	0.0737404	6.15012	0.817294	0.887115	-0.088302	5.92211	0.746671	0.812538	-0.0689803	6.01554	0.854218	0.987241	-0.367139	5.73819	0.400264	0.678427	-0.377464	5.8804	0.304125	0.806784	-0.351378	5.73854	0.439991	0.656199	-0.298555	6.21019	0.275843	0.382654	-0.448134	5.87223	0.181523	0.300239	-0.0832796	5.71898	0.826974	0.924417	ALG3	ORF|Uncharacterized	ORF	Ortholog(s) have alpha-1,3-mannosyltransferase activity, role in oligosaccharide-lipid intermediate biosynthetic process, protein glycosylation and endoplasmic reticulum localization
orf19.1093	FLO8	http://www.candidagenome.org/cgi-bin/locus.pl?locus=orf19.1093&organism=C_albicans_SC5314	FLO8	-1.24667	6.09458	1.02399e-05	2.3668e-05	0.247942	6.82515	0.3567	0.51917	0.939476	6.1094	0.000225401	0.00080334	0.24445	6.66183	0.521352	0.913564	1.10744	6.12075	0.010912	0.0778348	0.249536	6.675	0.537329	0.919646	0.997781	6.0464	0.0193829	0.0856032	-0.430963	6.90504	0.0702614	0.122314	-0.257194	6.76763	0.484995	0.625748	-0.318047	6.72008	0.416657	0.62887	FLO8	ORF|Verified	ORF	Transcription factor, required for hyphal formation and CO2 induced white-opaque switching, regulates hyphal gene expression, required for virulence in mouse systemic infection, binds Efg1p, binds Mss11p via LisH motif, has LUFS domain
orf19.1095	orf19.1095	http://www.candidagenome.org/cgi-bin/locus.pl?locus=orf19.1095&organism=C_albicans_SC5314	orf19.1095	-1.13614	6.63828	1.82693e-08	5.65036e-08	-0.13866	7.14095	0.500229	0.648835	-0.14696	6.10486	0.436666	0.541145	-0.258218	7.00519	0.432641	0.889431	-0.166731	6.03925	0.632548	0.836124	-0.326828	6.98206	0.323108	0.820287	-0.00692799	6.11032	0.989053	1	-1.02147	6.8141	5.65809e-08	3.65532e-07	-0.941331	6.58158	0.00227354	0.00871337	-0.666391	6.59095	0.0313561	0.101155	GLE2	ORF|Uncharacterized	ORF	Putative nuclear pore complex, possibly an essential gene, disruptants not obtained by UAU1 method
orf19.1096	orf19.1096	http://www.candidagenome.org/cgi-bin/locus.pl?locus=orf19.1096&organism=C_albicans_SC5314	orf19.1096	-0.657325	5.25622	0.011511	0.0179103	-0.0804179	5.61971	0.755326	0.845537	0.140552	5.19702	0.56574	0.657136	-0.404407	5.36807	0.221815	0.744264	0.0688551	5.06779	0.850183	0.944324	-0.191329	5.46313	0.576367	0.93299	0.128123	5.09779	0.751601	0.879888	-0.316613	5.59882	0.23434	0.334398	-0.0733817	5.22084	0.813028	0.890705	-0.179483	5.35831	0.588474	0.776617		ORF|Uncharacterized	ORF	Has domain(s) with predicted voltage-gated chloride channel activity, role in chloride transport, transmembrane transport and membrane localization
orf19.1097	ALS2	http://www.candidagenome.org/cgi-bin/locus.pl?locus=orf19.1097&organism=C_albicans_SC5314	ALS2	-0.497179	5.63342	0.142163	0.183764	0.637926	6.32564	0.0373975	0.098957	0.653089	5.95618	0.0303011	0.0590324	0.82144	5.82793	0.0603369	0.404283	0.367759	5.8105	0.508696	0.754097	1.00601	5.95863	0.015561	0.207479	-0.303103	5.46454	0.473089	0.684173	-0.350571	6.60492	0.193153	0.285397	-0.26836	6.17499	0.629783	0.750787	-1.04149	6.02412	0.0107692	0.0439629		ORF|Verified	ORF	ALS family protein, role in adhesion, biofilm formation, germ tube induction, expressed at infection of human buccal epithelial cells, putative GPI-anchor, induced by ketoconazole, low iron and at cell wall regeneration, regulated by Sfu1p
orf19.11	orf19.11	http://www.candidagenome.org/cgi-bin/locus.pl?locus=orf19.11&organism=C_albicans_SC5314	orf19.11	NA	NA	NA	NA	NA	NA	NA	NA	NA	NA	NA	NA	NA	NA	NA	NA	NA	NA	NA	NA	NA	NA	NA	NA	NA	NA	NA	NA	-0.852805	0.77126	0.13097	0.206166	-0.181388	0.791568	1	1	NA	NA	NA	NA		ORF|Uncharacterized	ORF	Gene transcription regulated by Mig1p and Tup1p
orf19.1105	orf19.1105	http://www.candidagenome.org/cgi-bin/locus.pl?locus=orf19.1105&organism=C_albicans_SC5314	orf19.1105	-0.276575	1.85154	0.496012	0.554119	0.529551	2.28406	0.151075	0.287292	0.548694	2.22572	0.115936	0.185312	0.579971	2.11813	0.26142	0.788002	-0.263576	2.01096	0.741993	0.897644	-0.225554	1.75493	0.70306	0.96466	-0.598785	1.90837	0.345984	0.568554	-0.136293	2.58997	0.734284	0.813522	-0.583118	2.23304	0.275828	0.414191	-0.0748206	1.69963	1	1		ORF|Uncharacterized	ORF	Ortholog of C. parapsilosis CDC317 : CPAR2_302980, Candida dubliniensis CD36 : CD36_53630, Pichia stipitis Pignal : PICST_32155 and Candida orthopsilosis Co 90-125 : CORT0E05120
orf19.1105.2	PGA56	http://www.candidagenome.org/cgi-bin/locus.pl?locus=orf19.1105.2&organism=C_albicans_SC5314	PGA56	-1.6317	10.4132	1.01747e-09	3.55676e-09	-0.139526	11.0574	0.602489	0.735417	0.969609	10.1665	0.00012338	0.000466243	0.117081	10.9285	0.764866	0.975267	1.13249	9.99021	0.00569194	0.0504634	-0.113323	10.8187	0.763026	0.981523	1.2896	10.0957	0.000449268	0.00475197	-0.392239	10.9594	0.118862	0.190181	-0.548045	10.8388	0.198896	0.322798	-0.121609	10.7759	0.738423	0.875801		ORF|Verified	ORF	Regulator of sorbose utilization, putative GPI-anchor, predicted helix-loop helix domain, hyphal induced, induced during cell wall regeneration, colony morphology-related gene regulation by Ssn6p, transcription activated by Tbf1p, Hap43p
orf19.1106	orf19.1106	http://www.candidagenome.org/cgi-bin/locus.pl?locus=orf19.1106&organism=C_albicans_SC5314	orf19.1106	0.190835	1.47403	0.589477	0.645107	2.67464	3.12208	3.57446e-17	1.5316e-15	2.85053	3.53967	1.14242e-20	4.88876e-19	1.17714	2.02755	0.0168956	0.160378	2.07858	3.04554	0.000152112	0.00307665	0.612912	1.70941	0.255124	0.770515	0.187999	1.92381	0.853434	0.931213	0.461268	4.26548	0.0312168	0.0606827	1.21386	3.25069	0.00414686	0.0146067	-0.0574107	2.01562	1	1		ORF|Uncharacterized	ORF	Protein with Mob2p-dependent hyphal regulation, fluconazole-induced
orf19.1107	orf19.1107	http://www.candidagenome.org/cgi-bin/locus.pl?locus=orf19.1107&organism=C_albicans_SC5314	orf19.1107	2.17489	5.50723	5.00346e-25	5.48752e-24	0.313712	4.35146	0.143224	0.275667	-0.598235	6.17877	0.000693594	0.00218354	0.385965	4.3431	0.257832	0.781987	0.301389	6.61205	0.375096	0.659348	0.365097	4.34091	0.310408	0.812217	-0.727226	6.12893	0.0252443	0.103307	1.3895	5.49732	3.44391e-14	5.01245e-13	2.23529	6.11402	1.45946e-11	4.63453e-10	1.27807	5.34961	0.000106943	0.000851115	PAR32	ORF|Uncharacterized	ORF	Ortholog(s) have cytoplasm localization
orf19.1108	HAM1	http://www.candidagenome.org/cgi-bin/locus.pl?locus=orf19.1108&organism=C_albicans_SC5314	HAM1	1.63562	7.50609	4.16435e-11	1.64539e-10	-0.722404	6.27785	0.00201627	0.00903177	-1.25758	7.83243	1.47241e-08	1.25228e-07	-0.449854	6.3963	0.152886	0.653271	-0.186162	8.1114	0.629293	0.834683	-0.411195	6.41473	0.214253	0.730402	-1.35883	7.67259	0.000817032	0.00770201	1.2251	6.76635	2.0067e-08	1.38635e-07	1.85518	7.45632	9.26449e-07	9.37596e-06	0.693827	6.65791	0.0555322	0.155082	HAM1	ORF|Uncharacterized	ORF	Putative deoxyribonucleoside triphosphate pyrophosphohydrolase, caspofungin repressed, regulated by Gcn2p and Gcn4p
orf19.1109	orf19.1109	http://www.candidagenome.org/cgi-bin/locus.pl?locus=orf19.1109&organism=C_albicans_SC5314	orf19.1109	-1.04857	6.53304	3.36725e-05	7.32773e-05	-1.11537	6.62837	2.73142e-05	0.000216182	-0.431057	5.94161	0.0446717	0.0820812	-0.622043	6.9553	0.0837711	0.489885	-0.0315615	6.13011	0.950341	0.990006	-0.606732	6.96801	0.089135	0.543027	-0.178511	6.05252	0.693215	0.847371	-0.245599	6.0138	0.260592	0.365949	-0.509703	6.47967	0.170129	0.285875	-0.635968	6.42553	0.131963	0.287173		ORF|Uncharacterized	ORF	Ortholog of C. parapsilosis CDC317 : CPAR2_303030, Debaryomyces hansenii CBS767 : DEHA2G07766g, Candida dubliniensis CD36 : CD36_53580 and Candida tropicalis MYA-3404 : CTRG_03189
orf19.111	CAN2	http://www.candidagenome.org/cgi-bin/locus.pl?locus=orf19.111&organism=C_albicans_SC5314	CAN2	-0.223276	4.64445	0.435539	0.495506	0.211572	4.96693	0.437166	0.593686	1.54533	5.7153	1.31714e-09	1.31607e-08	0.587259	5.06505	0.077091	0.469492	3.14565	6.85722	2.55117e-11	5.42695e-09	0.577575	5.06192	0.0905485	0.54747	2.69952	6.46639	3.05359e-10	2.05295e-08	1.24008	5.96488	5.82292e-08	3.75022e-07	2.3718	7.04651	1.63755e-09	3.12641e-08	1.98148	6.69569	2.51871e-09	7.2407e-08	CAN1	ORF|Uncharacterized	ORF	Basic amino acid permease, arginine metabolism, transcription regulated by Nrg1p, Tup1p, caspofungin and flucytosine induced, shows colony morphology-related regulation by Ssn6p, fungal-specific (no human/murine homolog), Hap43p-repressed
orf19.1110	orf19.1110	http://www.candidagenome.org/cgi-bin/locus.pl?locus=orf19.1110&organism=C_albicans_SC5314	orf19.1110	0.243705	3.7245	0.521343	0.579429	0.377892	3.89167	0.235361	0.390363	-0.519683	3.77839	0.102016	0.166362	0.320187	4.00922	0.45508	0.900991	-0.249725	3.95954	0.658887	0.851954	0.0197832	3.86027	0.984859	1	-0.086015	4.02431	0.894037	0.954243	-0.52916	3.99386	0.0443479	0.0823066	-0.351201	4.10233	0.408524	0.553353	0.162164	4.04274	0.749502	0.882307	THI80	ORF|Verified	ORF	Thiamine pyrophosphokinase, phosphorylates thiamine to produce the coenzyme thiamine pyrophosphate (thiamine diphosphate), active as a homodimer
orf19.1111	orf19.1111	http://www.candidagenome.org/cgi-bin/locus.pl?locus=orf19.1111&organism=C_albicans_SC5314	orf19.1111	0.579924	4.37518	0.0234101	0.0347996	0.0596784	4.20584	0.810482	0.883062	-0.63324	4.58595	0.00758176	0.0179877	0.64498	4.41366	0.0528791	0.373699	-0.421229	4.6208	0.308202	0.603778	-0.262675	3.95762	0.513559	0.910409	-1.68305	4.20625	0.000132547	0.00178222	0.0108659	4.40127	0.95208	0.97429	-0.345495	4.64825	0.302478	0.444329	-0.638527	3.61951	0.106611	0.249476	TAF9	ORF|Uncharacterized	ORF	Ortholog(s) have chromatin binding, protein complex scaffold activity and role in RNA polymerase II transcriptional preinitiation complex assembly, histone acetylation
orf19.1112	BUD7	http://www.candidagenome.org/cgi-bin/locus.pl?locus=orf19.1112&organism=C_albicans_SC5314	BUD7	-0.0176734	6.64771	0.932572	0.946778	0.0776944	6.81918	0.74301	0.837387	-0.194049	6.77107	0.33314	0.435828	0.0221709	6.84539	0.948293	1	-0.495213	6.67677	0.167429	0.440833	-0.0729854	6.804	0.827486	0.991457	-0.473908	6.67935	0.204738	0.419487	-0.167424	6.93692	0.418393	0.530969	-0.463718	6.7467	0.158847	0.271416	-0.296582	6.70092	0.403905	0.617873	BCH1	ORF|Uncharacterized	ORF	Ortholog(s) have role in Golgi to plasma membrane transport, fungal-type cell wall chitin biosynthetic process and cell division site, clathrin-coated vesicle, cytosol, exomer complex, nucleus, ribosome localization
orf19.1113	orf19.1113	http://www.candidagenome.org/cgi-bin/locus.pl?locus=orf19.1113&organism=C_albicans_SC5314	orf19.1113	-1.88144	2.95515	8.97823e-07	2.34509e-06	0.0945919	3.68958	0.788922	0.86853	1.42962	2.87603	1.32542e-06	7.72227e-06	0.18798	3.87864	0.660787	0.951941	0.585002	2.24888	0.278591	0.573068	-0.584287	3.53194	0.153775	0.665028	0.740447	2.36084	0.20856	0.422786	-0.429493	3.70519	0.0836856	0.142112	-1.64935	3.49152	1.41404e-05	0.000105654	-0.671398	3.03165	0.125674	0.278111		ORF|Uncharacterized	ORF	Ortholog of Debaryomyces hansenii CBS767 : DEHA2G07854g, Candida dubliniensis CD36 : CD36_53540, Pichia stipitis Pignal : PICST_32162 and Spathaspora passalidarum NRRL Y-27907 : SPAPADRAFT_50795
orf19.1114	orf19.1114	http://www.candidagenome.org/cgi-bin/locus.pl?locus=orf19.1114&organism=C_albicans_SC5314	orf19.1114	-0.843983	4.30651	0.154905	0.198416	-0.0465124	4.7424	0.935209	0.965352	-0.394246	3.82042	0.487723	0.588031	-0.120057	4.94921	0.830506	0.986057	-0.386116	4.2981	0.595058	0.812509	-0.000387301	5.01283	1	1	-0.0380938	4.44541	0.951814	0.983316	-1.0615	4.4482	0.0245309	0.0491167	-0.805542	4.65234	0.123833	0.223986	-0.527914	4.84999	0.343029	0.553307	RCF1	ORF|Verified	ORF	Membrane-localized protein
orf19.1115	GUK1	http://www.candidagenome.org/cgi-bin/locus.pl?locus=orf19.1115&organism=C_albicans_SC5314	GUK1	-3.59334	6.3684	4.56698e-56	5.1294e-54	-1.17243	6.88506	6.51032e-09	1.04828e-07	0.0657125	3.92213	0.772415	0.833537	-0.491079	7.01098	0.131355	0.613487	0.376882	4.02305	0.421992	0.69402	-0.498223	7.01437	0.13604	0.63625	1.00423	4.40156	0.0141299	0.0689917	-2.23176	5.6399	1.18232e-28	6.56344e-27	-2.6099	6.07148	3.61271e-11	9.99357e-10	-1.94178	6.15456	1.6733e-08	4.0055e-07	GUK1	ORF|Uncharacterized	ORF	Putative guanylate kinase, identified in extracts from biofilm and planktonic cells, protein level decrease in stationary phase cultures, Hap43p-induced gene
orf19.1116	orf19.1116	http://www.candidagenome.org/cgi-bin/locus.pl?locus=orf19.1116&organism=C_albicans_SC5314	orf19.1116	0.648456	4.15144	0.0144116	0.0221394	0.0670674	3.9457	0.806542	0.880182	0.038477	4.69499	0.840572	0.889301	0.252865	3.75534	0.487659	0.907326	0.0458484	4.79739	0.885931	0.961494	1.05291	4.22728	0.00360181	0.0713322	0.591225	5.09029	0.0821915	0.233042	0.753861	4.55103	0.00033789	0.00108087	0.948645	4.52128	0.00438547	0.0153342	0.744806	5.15227	0.0168953	0.0623514		ORF|Uncharacterized	ORF	Planktonic growth-induced gene
orf19.1117	orf19.1117	http://www.candidagenome.org/cgi-bin/locus.pl?locus=orf19.1117&organism=C_albicans_SC5314	orf19.1117	0.975878	2.98015	0.0785095	0.107134	1.71843	3.66032	0.000359954	0.00206608	1.12526	4.31597	2.2577e-05	0.000100351	3.26996	3.33647	5.07697e-13	4.27787e-11	0.823885	3.93376	0.0750987	0.282528	1.02272	1.69521	0.0878335	0.540086	-1.84128	2.85834	0.000586321	0.00586129	0.52118	4.68031	0.0084138	0.0193191	0.0481871	4.30618	0.900471	0.947992	-0.315061	2.02346	0.557695	0.75339		ORF|Uncharacterized	ORF	Protein similar to Candida boidinii formate dehydrogenase, virulence-group-correlated expression, Hap43p-repressed gene
orf19.1119	MTR10	http://www.candidagenome.org/cgi-bin/locus.pl?locus=orf19.1119&organism=C_albicans_SC5314	MTR10	0.275458	7.44116	0.252093	0.306402	0.031874	7.43214	0.898416	0.942563	-0.312029	7.64637	0.151142	0.23145	-0.204827	7.27502	0.556898	0.92918	-0.36209	7.61222	0.352411	0.641493	-0.128251	7.3183	0.721289	0.969372	-0.408174	7.58694	0.28	0.501476	0.0510957	7.63605	0.811546	0.875465	0.228986	7.3919	0.508895	0.648385	0.159739	7.40924	0.632106	0.805471	MTR10	ORF|Uncharacterized	ORF	Putative importin, member of a family of fungal-specific nuclear importins, transcription is regulated by Mig1p
orf19.1120	FAV2	http://www.candidagenome.org/cgi-bin/locus.pl?locus=orf19.1120&organism=C_albicans_SC5314	FAV2	-1.47793	1.20534	0.00259449	0.00445515	2.2782	3.10384	6.56941e-13	1.74426e-11	2.88786	2.39891	9.54011e-13	1.58842e-11	2.04056	2.62052	2.87306e-06	7.85431e-05	3.25605	1.4164	0.000255376	0.00463125	1.7339	2.36719	0.000297863	0.0105291	3.52509	1.67104	5.7292e-05	0.000903383	-0.73569	3.64588	0.0040701	0.0101801	-1.4367	2.89607	0.00169416	0.00675059	-0.789933	2.76762	0.103719	0.244943		ORF|Uncharacterized	ORF	Adhesin-like protein, induced by mating factor in MTLa/MTLa opaque cells, induced in cyr1 mutant, filament induced, regulated by Nrg1p, Rfg1p, Tup1p, induced in oralpharyngeal candidasis
orf19.1121	orf19.1121	http://www.candidagenome.org/cgi-bin/locus.pl?locus=orf19.1121&organism=C_albicans_SC5314	orf19.1121	0.734003	5.17461	0.0228098	0.0339321	0.30655	5.03642	0.312852	0.474548	-0.860521	5.33408	0.0040717	0.0104642	0.129042	4.78276	0.710199	0.964013	-1.11764	4.92614	0.0193534	0.11491	0.147666	4.80173	0.685958	0.96182	-0.779989	5.03042	0.162032	0.362189	-0.308423	5.19828	0.268584	0.374823	-0.5934	4.68448	0.0747469	0.152204	-0.23141	4.83756	0.618092	0.798611		ORF|Uncharacterized	ORF	Ortholog of Candida dubliniensis CD36 : CD36_53470, Spathaspora passalidarum NRRL Y-27907 : SPAPADRAFT_55715, Candida tropicalis MYA-3404 : CTRG_05538 and Candida albicans WO-1 : CAWG_04746
orf19.1122	orf19.1122	http://www.candidagenome.org/cgi-bin/locus.pl?locus=orf19.1122&organism=C_albicans_SC5314	orf19.1122	NA	NA	NA	NA	3.81461	1.39419	1.77054e-14	5.67031e-13	3.27931	1.56563	1.09785e-10	1.32275e-09	3.47389	0.882251	1.60744e-05	0.000383231	2.77841	1.54662	5.40307e-05	0.00134401	NA	NA	NA	NA	1.38929	0.794486	0.0663606	0.202693	-0.0451729	2.28245	0.882185	0.925719	0.501518	2.02596	0.358849	0.502469	0.609033	0.855163	0.331196	0.542277		ORF|Uncharacterized	ORF	Predicted ORF in Assemblies 19, 20 and 21, transcription is induced in response to alpha pheromone in SpiderM medium
orf19.1123	orf19.1123	http://www.candidagenome.org/cgi-bin/locus.pl?locus=orf19.1123&organism=C_albicans_SC5314	orf19.1123	NA	NA	NA	NA	NA	NA	NA	NA	NA	NA	NA	NA	0.674172	0.752885	0.34786	0.845391	NA	NA	NA	NA	0.696174	0.713693	0.295985	0.80338	NA	NA	NA	NA	NA	NA	NA	NA	NA	NA	NA	NA	NA	NA	NA	NA		ORF|Dubious	ORF	Ortholog of Candida albicans WO-1 : CAWG_04744
orf19.1124	orf19.1124	http://www.candidagenome.org/cgi-bin/locus.pl?locus=orf19.1124&organism=C_albicans_SC5314	orf19.1124	-2.14082	2.41212	5.62234e-09	1.8235e-08	0.456812	3.38003	0.0616972	0.146924	1.44535	2.15663	6.82172e-05	0.000273442	0.611233	3.28265	0.0930696	0.519908	1.2241	2.24513	0.0396023	0.185784	0.204888	3.07354	0.63081	0.945107	1.79186	2.61119	0.00259427	0.0194506	-1.03823	3.33531	2.20043e-05	9.0871e-05	-0.991682	3.26814	0.0193079	0.0517984	0.0298733	3.2861	1	1		ORF|Uncharacterized	ORF	Late-stage biofilm-induced gene
orf19.1124.2	orf19.1124.2	http://www.candidagenome.org/cgi-bin/locus.pl?locus=orf19.1124.2&organism=C_albicans_SC5314	orf19.1124.2	-2.45822	2.08539	5.82439e-09	1.885e-08	0.783831	3.33486	0.0122167	0.0405885	3.13335	2.95619	1.41399e-17	4.32206e-16	-0.296017	2.44304	0.520329	0.913564	1.10334	1.35074	0.206939	0.491387	0.23237	2.68616	0.678163	0.958375	1.5118	1.62931	0.0330268	0.125658	0.0213683	3.81221	0.971856	0.985113	-0.807104	2.09761	0.111209	0.206002	-0.912136	2.51739	0.0788889	0.199678	DPH5	ORF|Uncharacterized	ORF	Ortholog(s) have diphthine synthase activity, role in peptidyl-diphthamide biosynthetic process from peptidyl-histidine and cytosol, nucleus localization
orf19.113	CIP1	http://www.candidagenome.org/cgi-bin/locus.pl?locus=orf19.113&organism=C_albicans_SC5314	CIP1	6.46047	9.46981	8.72994e-39	2.67409e-37	0.994816	4.72509	0.00588044	0.0222098	2.38925	12.3149	3.30297e-14	6.74176e-13	1.54381	4.76282	0.000709688	0.0109681	2.02063	11.719	3.37986e-05	0.000902612	0.952703	4.35832	0.0503257	0.419023	1.15752	11.0676	0.0199024	0.087285	7.97527	12.2491	1.68073e-113	2.10865e-110	7.06969	11.4985	6.25138e-42	3.89086e-38	6.84809	10.6637	1.07602e-36	9.45664e-34		ORF|Verified	ORF	Possible oxidoreductase, transcription induced by cadmium but not by other heavy metals, heat shock, yeast-hyphal switch, oxidative stress (via Cap1p), or macrophage interaction, stationary phase enriched protein
orf19.1133	MSB1	http://www.candidagenome.org/cgi-bin/locus.pl?locus=orf19.1133&organism=C_albicans_SC5314	MSB1	-0.998763	5.58197	0.000993716	0.001798	0.302486	6.25654	0.257896	0.415752	0.506493	5.48596	0.0504106	0.0912746	0.328128	5.95141	0.371305	0.858285	0.416875	5.1886	0.336922	0.628317	0.0653386	5.81975	0.860007	0.993663	0.200498	5.06925	0.653693	0.822392	-0.663761	6.2652	0.00168469	0.00462294	-0.777213	5.88259	0.0185538	0.0500992	-0.674896	5.63498	0.038935	0.118661	MSB1	ORF|Verified	ORF	Putative regulator of transcription, expression in S. cerevisiae flo8 and flo11 mutants suggests a role in regulation of adhesion factors
orf19.1135	CAS1	http://www.candidagenome.org/cgi-bin/locus.pl?locus=orf19.1135&organism=C_albicans_SC5314	CAS1	2.20649	6.47613	1.07011e-21	9.50255e-21	0.762808	5.54564	0.000808214	0.00415681	-0.104515	7.3646	0.603421	0.691328	0.207985	5.32659	0.487959	0.907326	-0.238813	7.32744	0.52401	0.762949	1.01279	5.81488	0.00113846	0.0302264	-0.337547	7.27771	0.33437	0.555739	1.45994	6.93792	3.6489e-14	5.29851e-13	1.76196	6.65798	1.67264e-07	1.98674e-06	0.918509	6.83269	0.00678614	0.0300937	YKU70	ORF|Verified	ORF	Putative transcription factor with beta-barrel DNA-binding motif, involved in telomerase regulation and telomere protection, mutation causes marginal increase in caspofungin sensitivity
orf19.1136	orf19.1136	http://www.candidagenome.org/cgi-bin/locus.pl?locus=orf19.1136&organism=C_albicans_SC5314	orf19.1136	0.927964	3.56117	0.0351243	0.0508543	0.163452	3.25259	0.726638	0.825489	-0.452648	3.97039	0.238282	0.335118	0.00437529	3.10432	1	1	-0.456653	3.69037	0.453264	0.715728	0.303948	3.24871	0.61176	0.943271	-0.614616	3.63636	0.420738	0.639204	0.432506	3.70568	0.202887	0.29757	0.355488	3.37196	0.442749	0.585689	-0.0605386	3.44216	0.948838	0.98839	APS2	ORF|Uncharacterized	ORF	Ortholog(s) have cytosol, nucleus localization
orf19.1137	orf19.1137	http://www.candidagenome.org/cgi-bin/locus.pl?locus=orf19.1137&organism=C_albicans_SC5314	orf19.1137	0.942739	5.8285	6.35626e-05	0.000134136	0.361397	5.60217	0.133859	0.261448	0.237292	6.58048	0.214781	0.309215	0.00867286	5.30392	0.976469	1	0.159438	6.46457	0.655512	0.850442	0.769394	5.73099	0.0181831	0.231934	0.0971313	6.42639	0.792535	0.90152	0.941722	6.4722	1.38675e-06	7.1013e-06	1.22854	6.14554	7.97255e-05	0.00048036	0.453765	6.38605	0.158836	0.327905	CDC8	ORF|Uncharacterized	ORF	Ortholog(s) have thymidylate kinase activity, uridylate kinase activity, role in dTDP biosynthetic process, dTTP biosynthetic process, dUDP biosynthetic process, nucleotide phosphorylation and cytosol, nucleus localization
orf19.1139	orf19.1139	http://www.candidagenome.org/cgi-bin/locus.pl?locus=orf19.1139&organism=C_albicans_SC5314	orf19.1139	-1.34225	6.30474	2.36631e-08	7.24831e-08	0.0392256	6.95206	0.860929	0.916597	0.73782	6.12274	0.000429816	0.00142927	0.244888	6.84472	0.478116	0.904487	0.564308	5.85814	0.12934	0.388082	0.211432	6.83605	0.560366	0.92726	0.846509	6.02975	0.0152602	0.0724296	-0.516771	6.89773	0.00676464	0.0159409	-0.896113	6.69289	0.00621253	0.0203616	-0.528407	6.77326	0.124032	0.275903	SVL3	ORF|Uncharacterized	ORF	Ortholog(s) have role in endocytosis and cellular bud neck, cytoplasm localization
orf19.114	orf19.114	http://www.candidagenome.org/cgi-bin/locus.pl?locus=orf19.114&organism=C_albicans_SC5314	orf19.114	0.650708	4.46067	0.00668235	0.0107702	-0.0460331	4.19484	0.817271	0.887115	0.409857	5.1752	0.0348302	0.0662542	-0.0927581	4.09179	0.797812	0.980837	-0.161189	4.93648	0.681372	0.86646	0.230686	4.25441	0.513066	0.910409	-0.475045	4.78663	0.192876	0.405364	1.22672	5.05764	8.97556e-10	7.59296e-09	0.815387	4.60237	0.00839228	0.0262625	0.225544	4.55518	0.51199	0.717486		ORF|Uncharacterized	ORF	Ortholog of C. parapsilosis CDC317 : CPAR2_603230, Debaryomyces hansenii CBS767 : DEHA2E21142g, Candida dubliniensis CD36 : CD36_61190 and Pichia stipitis Pignal : psti_CGOB_00078
orf19.1140	orf19.1140	http://www.candidagenome.org/cgi-bin/locus.pl?locus=orf19.1140&organism=C_albicans_SC5314	orf19.1140	0.241289	6.47739	0.240559	0.293914	-0.091384	6.42444	0.664211	0.780693	-0.762071	6.4833	1.26595e-05	5.96903e-05	-0.204359	6.45014	0.502112	0.91182	-0.636608	6.47773	0.0602618	0.24587	-0.431684	6.35486	0.167316	0.675486	-0.74431	6.43366	0.022631	0.096226	-0.309244	6.39626	0.0767842	0.131928	-0.241464	6.33529	0.440636	0.584136	-0.0727719	6.16586	0.809178	0.914748		ORF|Uncharacterized	ORF	Ortholog of C. parapsilosis CDC317 : CPAR2_804530, Candida tenuis NRRL Y-1498 : CANTEDRAFT_99945, Debaryomyces hansenii CBS767 : DEHA2F10296g and Candida dubliniensis CD36 : CD36_11050
orf19.1142	orf19.1142	http://www.candidagenome.org/cgi-bin/locus.pl?locus=orf19.1142&organism=C_albicans_SC5314	orf19.1142	-0.335734	4.90527	0.116398	0.15287	0.26831	5.31742	0.206437	0.356908	0.422899	5.18377	0.024987	0.0502638	0.133025	5.13352	0.661702	0.952545	0.474158	5.08743	0.186989	0.468798	0.0646159	5.11274	0.847193	0.993631	0.276037	4.96698	0.45418	0.668482	-0.0569362	5.57801	0.79451	0.862782	0.0718108	5.34184	0.808923	0.889231	-0.00212377	5.21507	0.990549	1	AVT4	ORF|Uncharacterized	ORF	Putative vacuolar transporter of large neutral amino acids, transcription is induced in response to alpha pheromone in SpiderM medium
orf19.1143	orf19.1143	http://www.candidagenome.org/cgi-bin/locus.pl?locus=orf19.1143&organism=C_albicans_SC5314	orf19.1143	0.469511	5.22258	0.0211831	0.0317145	0.0144523	5.10777	0.932857	0.963885	-0.047592	5.64989	0.790935	0.847919	-0.0572073	5.02786	0.865762	0.988855	0.00725671	5.74698	0.978969	1	0.125877	5.1209	0.697551	0.963878	-0.0122677	5.7342	0.978314	0.997721	0.531209	5.55747	0.00421138	0.0104875	0.735116	5.51179	0.0136262	0.0389929	0.585384	5.57527	0.0537533	0.151276		ORF|Uncharacterized	ORF	Ortholog of Pichia stipitis Pignal : PICST_30878, Spathaspora passalidarum NRRL Y-27907 : SPAPADRAFT_60017, Candida guilliermondii ATCC 6260 : PGUG_05223 and Candida tropicalis MYA-3404 : CTRG_01052
orf19.1144	orf19.1144	http://www.candidagenome.org/cgi-bin/locus.pl?locus=orf19.1144&organism=C_albicans_SC5314	orf19.1144	-1.03494	6.2252	0.000108612	0.00022217	0.580249	7.07881	0.0210518	0.0621648	1.204	6.56405	4.76108e-07	3.06776e-06	0.74377	7.07435	0.064286	0.419628	0.53746	5.88603	0.204861	0.488891	0.432497	6.89728	0.267488	0.780559	0.682846	5.96677	0.0713947	0.21188	-0.285811	7.36673	0.205332	0.300588	-1.31978	6.99702	0.000984082	0.00423871	-0.803043	6.83015	0.0243693	0.0835848		ORF|Uncharacterized	ORF	Early-stage biofilm-induced gene
orf19.1146	orf19.1146	http://www.candidagenome.org/cgi-bin/locus.pl?locus=orf19.1146&organism=C_albicans_SC5314	orf19.1146	-1.76383	1.8296	0.000226393	0.000445354	0.879167	2.87328	0.0198751	0.0594243	1.98957	2.06886	0.000141148	0.000525074	1.51194	2.91945	0.00664178	0.0765049	1.34641	1.74973	0.160114	0.431141	1.11899	2.6623	0.0661882	0.479076	1.09432	1.64235	0.15403	0.350319	-0.518553	3.1526	0.224014	0.322684	-1.51857	3.05514	0.0303174	0.0746718	-1.36072	2.67963	0.0227024	0.0789962		ORF|Uncharacterized	ORF	Ortholog of Candida albicans WO-1 : CAWG_00265
orf19.1148	orf19.1148	http://www.candidagenome.org/cgi-bin/locus.pl?locus=orf19.1148&organism=C_albicans_SC5314	orf19.1148	2.26058	1.33897	1.81618e-06	4.58009e-06	2.9888	1.92792	3.25672e-12	7.7823e-11	1.29626	2.91832	1.81344e-06	1.02294e-05	2.71293	1.3184	5.40105e-05	0.00114967	0.928405	2.58621	0.0558132	0.234385	NA	NA	NA	NA	-1.09777	1.63125	0.0736868	0.216738	0.715138	3.18228	0.00862719	0.0197605	0.956971	2.65369	0.0407791	0.0938992	1.19282	0.939423	0.146158	0.308249		ORF|Uncharacterized	ORF	Ortholog of Candida dubliniensis CD36 : CD36_11020 and Candida albicans WO-1 : CAWG_00266
orf19.1149	MRF1	http://www.candidagenome.org/cgi-bin/locus.pl?locus=orf19.1149&organism=C_albicans_SC5314	MRF1	6.24303	9.48992	1.71238e-84	7.98889e-82	2.34488	5.96348	1.18512e-25	9.95018e-24	-0.677796	10.3961	0.00192625	0.00540831	2.13064	5.65514	4.01898e-12	3.21049e-10	-0.836872	10.3965	0.033657	0.166625	1.59908	5.24459	1.05197e-06	8.41578e-05	-0.691447	10.4465	0.0556921	0.180756	3.34781	9.33443	4.03796e-49	6.66582e-47	3.54382	9.11464	1.39892e-16	1.45115e-14	4.27648	9.24748	1.52429e-24	4.26247e-22		ORF|Uncharacterized	ORF	Putative mitochondrial respiratory protein, induced by farnesol, benomyl treatment, nitric oxide, core stress response, oxidative stress-induced via Cap1p, stationary-phase enriched protein
orf19.115	orf19.115	http://www.candidagenome.org/cgi-bin/locus.pl?locus=orf19.115&organism=C_albicans_SC5314	orf19.115	0.313944	3.66785	0.312724	0.370271	-0.125499	3.58629	0.609718	0.742053	0.286669	4.22864	0.23533	0.332144	-0.235122	3.49732	0.523501	0.913795	0.0335617	3.89846	0.89966	0.966899	0.367222	3.78888	0.357336	0.840638	-0.106528	3.81395	0.870099	0.941157	0.845889	4.14888	0.000906401	0.00265945	0.520013	3.76651	0.121499	0.220662	-0.173249	3.9701	0.678383	0.839477		ORF|Uncharacterized	ORF	Has domain(s) with predicted intracellular localization
orf19.1150	orf19.1150	http://www.candidagenome.org/cgi-bin/locus.pl?locus=orf19.1150&organism=C_albicans_SC5314	orf19.1150	0.84038	4.15953	0.00284799	0.00486702	-0.042842	3.78135	0.856413	0.913963	0.227818	4.85233	0.408946	0.512628	0.300589	3.82577	0.435491	0.891521	0.506477	4.89241	0.280417	0.57548	0.351343	3.87434	0.401883	0.8639	-0.796561	4.27645	0.0777976	0.224089	1.23761	4.64107	2.6812e-06	1.29978e-05	1.13239	4.7271	0.00438951	0.0153342	-0.16422	4.01672	0.703826	0.854814		ORF|Uncharacterized	ORF	Oral infection upregulated gene, mutant has reduced capacity to damage oral epithelial cells, regulated by Gcn2p and Gcn4p
orf19.1150.1	orf19.1150.1	http://www.candidagenome.org/cgi-bin/locus.pl?locus=orf19.1150.1&organism=C_albicans_SC5314	orf19.1150.1	0.368891	4.10985	0.184273	0.231534	-0.474595	3.81116	0.0658687	0.154123	-0.261267	4.35255	0.32843	0.431486	0.128544	3.85016	0.775088	0.978485	-0.0943176	4.28618	0.869866	0.953512	-0.189399	3.70399	0.665927	0.953482	-0.330716	4.16611	0.441916	0.65809	0.709393	4.10408	0.0063283	0.0150142	0.31346	4.17348	0.376715	0.521154	0.444986	3.94075	0.301876	0.508946		ORF|Uncharacterized	ORF	Ortholog of C. parapsilosis CDC317 : CPAR2_804585, Debaryomyces hansenii CBS767 : DEHA2F10406g, Candida dubliniensis CD36 : CD36_10990 and Pichia stipitis Pignal : psti_CGOB_00017
orf19.1152	orf19.1152	http://www.candidagenome.org/cgi-bin/locus.pl?locus=orf19.1152&organism=C_albicans_SC5314	orf19.1152	1.7569	7.51032	1.4356e-08	4.49504e-08	0.549928	6.79443	0.0429497	0.110661	-0.937424	7.96401	2.4935e-05	0.000109344	1.25184	6.68874	0.000122876	0.00239181	-0.482545	8.14142	0.222248	0.509304	0.534767	6.23426	0.083472	0.530858	-0.623142	8.08062	0.12076	0.300328	0.400049	7.41584	0.0479446	0.0879405	0.669249	7.66299	0.0733321	0.149878	1.30249	7.34236	0.000261518	0.00190849		ORF|Uncharacterized	ORF	Late-stage biofilm-induced gene, regulated by Gcn2p and Gcn4p, induced in core stress response
orf19.1153	GAD1	http://www.candidagenome.org/cgi-bin/locus.pl?locus=orf19.1153&organism=C_albicans_SC5314	GAD1	1.87953	8.86358	1.74901e-12	7.73725e-12	0.740484	8.1706	0.00429373	0.0170351	-1.09667	9.29369	7.27534e-08	5.52998e-07	0.966595	7.89762	0.00766306	0.0869658	-1.26172	9.217	0.000843826	0.0116717	0.79669	7.79411	0.0280589	0.303555	-0.705099	9.39993	0.0407203	0.146545	0.170156	8.7433	0.410967	0.523949	0.127552	8.47052	0.732052	0.834638	0.907944	8.73613	0.0108476	0.0442244	GAD1	ORF|Uncharacterized	ORF	Putative glutamate decarboxylase, alkaline, macrophage-downregulated gene, amphotericin B induced, transcriptionally activated by Mnl1p under weak acid stress, stationary phase enriched protein
orf19.1154	EGD1	http://www.candidagenome.org/cgi-bin/locus.pl?locus=orf19.1154&organism=C_albicans_SC5314	EGD1	-1.07411	10.1703	2.68653e-05	5.90998e-05	-1.09604	10.2811	7.62756e-06	6.85818e-05	-0.53958	9.51524	0.0163431	0.0349204	-0.573553	10.4342	0.134231	0.620325	-0.124523	9.83334	0.745599	0.899379	-0.377183	10.5212	0.309683	0.812217	0.196361	9.99195	0.57253	0.762533	-0.392424	9.61062	0.0614541	0.108837	-0.364462	10.0512	0.350132	0.493595	-0.194829	10.3007	0.573913	0.766381	EGD1	ORF|Uncharacterized	ORF	Putative GAL4 DNA-binding enhancer protein, soluble protein in hyphae, biofilm induced, macrophage/pseudohyphal-induced, the same level of protein present in exponential and stationary growth phase yeast cultures
orf19.1155	DPP2	http://www.candidagenome.org/cgi-bin/locus.pl?locus=orf19.1155&organism=C_albicans_SC5314	DPP2	-0.965335	4.46529	0.000150667	0.000302882	-0.794914	4.61513	0.00105275	0.00523257	-0.486012	3.89523	0.017832	0.0376397	-0.557038	4.82218	0.0867522	0.500126	0.0730529	4.18936	0.890783	0.963729	-0.184	4.98367	0.572194	0.932179	0.548482	4.4382	0.161634	0.361577	-0.542495	4.10685	0.0096356	0.0217738	-0.329996	4.47642	0.312608	0.456089	-0.18558	4.88441	0.58251	0.773328	LPP1	ORF|Uncharacterized	ORF	Protein similar to S. cerevisiae pyrophosphate phosphatase Lpp1p, possible role in farnesol biosynthesis
orf19.1156	FUS1	http://www.candidagenome.org/cgi-bin/locus.pl?locus=orf19.1156&organism=C_albicans_SC5314	FUS1	0.860074	1.41895	0.0586831	0.0817439	0.956023	1.53856	0.0170366	0.0524272	-0.0553464	1.78684	0.843666	0.892118	0.984342	1.55681	0.107819	0.562755	0.568418	1.90445	0.442668	0.708978	-0.110956	1.13154	1	1	0.329575	1.80421	0.70074	0.851081	-0.0392964	2.02568	0.912308	0.946561	0.15115	2.09819	0.881349	0.936095	1.03452	1.57243	0.0865467	0.213487	FUS1	ORF|Uncharacterized	ORF	Probable ortholog of S. cerevisiae Fus1p, a membrane protein required for mating, transcription is activated by Cph1p in mating type a cells, homozygous for the MTLa locus, alpha factor induced
orf19.1158	orf19.1158	http://www.candidagenome.org/cgi-bin/locus.pl?locus=orf19.1158&organism=C_albicans_SC5314	orf19.1158	0.0983545	2.83475	0.716626	0.761313	-0.366416	2.67303	0.207443	0.358012	-0.179385	3.00666	0.475892	0.576894	-0.585014	2.60984	0.178935	0.693965	0.196927	3.10917	0.730761	0.890652	0.0552249	2.86076	0.927229	1	0.156278	3.06655	0.827436	0.918404	0.404404	2.85665	0.135205	0.211506	0.914175	2.90994	0.0256788	0.0654752	0.288016	3.14502	0.501177	0.706193	YFT2	ORF|Uncharacterized	ORF	Hap43p-repressed gene
orf19.1159	orf19.1159	http://www.candidagenome.org/cgi-bin/locus.pl?locus=orf19.1159&organism=C_albicans_SC5314	orf19.1159	-0.526301	4.82256	0.0367325	0.0530688	0.432645	5.4042	0.0827993	0.182423	0.777934	5.20233	2.26985e-05	0.000100747	0.484483	5.38169	0.145537	0.64257	0.433553	4.98045	0.205186	0.488891	0.280395	5.27749	0.436192	0.876814	0.796836	5.19912	0.0185198	0.0829893	-0.0533349	5.73352	0.76362	0.837118	-0.457462	5.49559	0.111921	0.207259	0.151796	5.55997	0.618501	0.798702		ORF|Uncharacterized	ORF	Protein similar to A. nidulans CYSA serine O-trans-acetylase, suggesting that C. albicans uses an O-acetyl-serine (OAS) pathway of sulfur assimilation, induced upon biofilm formation
orf19.1160	orf19.1160	http://www.candidagenome.org/cgi-bin/locus.pl?locus=orf19.1160&organism=C_albicans_SC5314	orf19.1160	-0.0339638	5.29582	0.845701	0.874184	-1.02219	5.01496	1.49953e-06	1.57375e-05	-0.780423	5.17434	7.02953e-05	0.000280503	-0.451761	5.17326	0.137596	0.627858	0.0951456	5.47492	0.774696	0.91372	-0.293615	5.24539	0.347705	0.837296	-0.099145	5.36887	0.80229	0.90511	0.329087	4.75476	0.098965	0.163672	0.583554	5.35028	0.0502931	0.110923	0.276936	5.30802	0.441238	0.651708	SVP26	ORF|Uncharacterized	ORF	Ortholog(s) have COPII adaptor activity and role in ER to Golgi vesicle-mediated transport, fungal-type cell wall organization, protein glycosylation, protein retention in Golgi apparatus
orf19.1161	PLD1	http://www.candidagenome.org/cgi-bin/locus.pl?locus=orf19.1161&organism=C_albicans_SC5314	PLD1	0.227425	7.87905	0.367123	0.426961	0.496111	8.14736	0.0708596	0.162875	0.211385	8.32297	0.381121	0.485198	0.341794	8.00985	0.379656	0.858356	0.0878051	8.15821	0.835571	0.939488	0.481626	8.09582	0.217142	0.736904	0.363395	8.30358	0.380002	0.603075	0.0692475	8.57135	0.79175	0.860622	-0.00266032	8.27657	0.995367	1	0.192876	8.49136	0.629367	0.804061	SPO14	ORF|Verified	ORF	Phospholipase D1, required for phosphatidic acid and for most diacylglycerol production, required for wild-type mouse virulence, but not rat oral virulence, mutant defect in hyphal growth on solid substrates, similar to S. cerevisiae Spo14p
orf19.1162	orf19.1162	http://www.candidagenome.org/cgi-bin/locus.pl?locus=orf19.1162&organism=C_albicans_SC5314	orf19.1162	3.54342	6.49701	1.35659e-20	1.11336e-19	-0.430186	3.78821	0.305301	0.466834	-1.00701	7.1865	0.00195713	0.00548013	-0.257112	3.86139	0.621305	0.944419	-1.9126	7.08998	0.000643856	0.00952506	-0.560553	3.73359	0.258593	0.771656	-1.82607	7.10382	0.000337694	0.00378646	3.10669	5.94385	1.55138e-17	3.27671e-16	2.13597	5.23197	3.10394e-05	0.000210905	2.58185	5.27846	5.38608e-09	1.41603e-07		ORF|Uncharacterized	ORF	Predicted ORF in Assemblies 19, 20 and 21, increased transcription is observed upon benomyl treatment
orf19.1162.1	orf19.1162.1	http://www.candidagenome.org/cgi-bin/locus.pl?locus=orf19.1162.1&organism=C_albicans_SC5314	orf19.1162.1	3.06465	3.93455	1.89354e-27	2.42798e-26	0.794797	2.36052	0.0119625	0.039937	-0.595941	4.72801	0.00605537	0.0147695	0.663791	2.27554	0.167343	0.678713	-1.3752	4.43462	0.0023228	0.0256799	-0.0482218	1.97752	1	1	-2.50964	4.1961	6.0342e-09	3.07644e-07	1.80749	3.93434	1.50668e-11	1.61013e-10	1.1029	3.26022	0.0199217	0.0530564	0.739277	2.35036	0.136027	0.294144	YJR112W-A	ORF|Uncharacterized	ORF	Ortholog(s) have Golgi apparatus localization
orf19.1163	orf19.1163	http://www.candidagenome.org/cgi-bin/locus.pl?locus=orf19.1163&organism=C_albicans_SC5314	orf19.1163	0.0993793	5.69145	0.666919	0.717302	-0.843847	5.39934	0.000126557	0.000828554	-0.81704	5.61033	0.000116183	0.000440928	-0.466381	5.5874	0.110802	0.570022	-0.750414	5.78248	0.0373976	0.178565	-0.501714	5.57868	0.10376	0.571722	-1.07153	5.6631	0.00116838	0.0103511	0.246027	5.21234	0.21107	0.307559	-0.00378934	5.44417	1	1	-0.22854	5.28281	0.455245	0.665227	YDR336W	ORF|Uncharacterized	ORF	Has domain(s) with predicted GTP binding activity and intracellular localization
orf19.1164	GAR1	http://www.candidagenome.org/cgi-bin/locus.pl?locus=orf19.1164&organism=C_albicans_SC5314	GAR1	-2.95208	7.80136	1.45455e-20	1.19214e-19	-0.573051	8.47952	0.0483399	0.122038	0.299879	6.06995	0.28736	0.389231	-0.317194	8.29938	0.43884	0.892592	0.459787	5.83327	0.358029	0.645625	-0.0791051	8.41277	0.838822	0.99296	0.808385	6.03794	0.0303776	0.118376	-1.94656	7.65612	3.76663e-12	4.31958e-11	-2.10366	7.53299	4.47634e-05	0.000292041	-1.97069	7.7761	2.56369e-08	5.84142e-07	GAR1	ORF|Verified	ORF	Putative H/ACA snoRNP pseudouridylase complex protein, mutation confers hypersensitivity to tubercidin (7-deazaadenosine), macrophage/pseudohyphal-induced
orf19.1166	CTA3	http://www.candidagenome.org/cgi-bin/locus.pl?locus=orf19.1166&organism=C_albicans_SC5314	CTA3	0.613502	8.38529	0.0192993	0.0291098	0.125984	8.22901	0.659215	0.776279	0.046794	8.90836	0.852675	0.89915	-0.0506794	8.19079	0.897244	0.994589	0.0672657	8.99126	0.867213	0.951818	0.0285895	8.23582	0.943915	1	0.306673	9.11486	0.446704	0.661951	0.659318	8.82149	0.0168909	0.0356756	0.833829	8.74652	0.0350665	0.0834942	1.04997	8.94218	0.0102817	0.0424802	EDE1	ORF|Verified	ORF	Protein similar to S. cerevisiae Ede1p, which is involved in endocytosis, activates transcription in 1-hybrid assay in S. cerevisiae
orf19.1167	orf19.1167	http://www.candidagenome.org/cgi-bin/locus.pl?locus=orf19.1167&organism=C_albicans_SC5314	orf19.1167	4.00229	5.88448	1.52304e-57	1.96537e-55	0.518362	3.25285	0.0366324	0.0974302	-0.059156	6.98984	0.754686	0.818955	1.17852	3.45184	0.00142421	0.0203728	-0.749241	6.76415	0.0543479	0.229363	1.19905	3.46596	0.0017124	0.0414798	-0.993234	6.67516	0.00402127	0.0270057	3.55238	6.25921	7.85818e-68	2.05393e-65	2.43493	5.66843	2.33968e-11	6.83669e-10	2.23438	5.49759	2.10144e-11	1.15429e-09	JLP1	ORF|Uncharacterized	ORF	Ortholog(s) have sulfonate dioxygenase activity and role in sulfur compound catabolic process
orf19.1168	ZCF3	http://www.candidagenome.org/cgi-bin/locus.pl?locus=orf19.1168&organism=C_albicans_SC5314	ZCF3	-1.13423	5.9723	5.04478e-07	1.35204e-06	-0.501375	6.30732	0.0197881	0.059328	0.0985833	5.57185	0.657218	0.738374	-0.19136	6.32112	0.54315	0.922697	0.148136	5.72449	0.692563	0.873831	-0.291024	6.28282	0.37632	0.850795	0.286559	5.79195	0.421998	0.640164	-0.410312	6.00863	0.0520192	0.0942839	-0.457966	6.12085	0.203293	0.327856	-0.171057	6.12644	0.616534	0.797855		ORF|Verified	ORF	Predicted zinc-finger protein, required for wild-type filamentous growth and resistance to rapamycin and flucytosine, possibly an essential gene, disruptants not obtained by UAU1 method, Hap43p-repressed gene, biofilm-induced
orf19.1169	orf19.1169	http://www.candidagenome.org/cgi-bin/locus.pl?locus=orf19.1169&organism=C_albicans_SC5314	orf19.1169	0.323995	4.51656	0.185169	0.232486	0.125227	4.52983	0.588787	0.724474	-0.602136	4.61678	0.00249448	0.00679467	0.326254	4.27035	0.322168	0.833814	-0.422909	4.76222	0.2373	0.528484	0.430621	4.34463	0.250796	0.764616	-0.234294	4.84536	0.536838	0.733774	-0.275828	4.61481	0.146445	0.225768	0.0969707	4.56864	0.75159	0.846678	0.228183	4.72234	0.555881	0.752086	JID1	ORF|Uncharacterized	ORF	Ortholog(s) have mitochondrion localization
orf19.117	orf19.117	http://www.candidagenome.org/cgi-bin/locus.pl?locus=orf19.117&organism=C_albicans_SC5314	orf19.117	1.21934	6.66399	1.14898e-07	3.2855e-07	-0.232334	5.9486	0.297855	0.4592	-1.00479	6.95873	2.19609e-07	1.51576e-06	-0.305887	5.99001	0.320947	0.833463	-0.921781	6.96634	0.00964194	0.0721909	0.108147	6.19439	0.731555	0.973221	-1.12335	6.89406	0.00108463	0.00967313	0.56423	6.29713	0.00209763	0.00565466	0.587517	6.25469	0.0533084	0.116092	0.0249344	6.33883	0.942361	0.984789	SEC9	ORF|Uncharacterized	ORF	Ortholog(s) have SNAP receptor activity, role in vesicle fusion and SNARE complex, extrinsic to plasma membrane localization
orf19.1170	ARO7	http://www.candidagenome.org/cgi-bin/locus.pl?locus=orf19.1170&organism=C_albicans_SC5314	ARO7	-1.19183	5.78248	1.67277e-07	4.71221e-07	-0.589565	6.10511	0.00651417	0.0242061	-0.472727	5.07026	0.0268247	0.0533335	-0.515625	6.21582	0.08522	0.495452	0.0211603	5.36681	0.939218	0.98538	-0.587098	6.19504	0.052423	0.427828	0.278013	5.50055	0.423709	0.641773	-0.955123	5.55329	3.12255e-06	1.49297e-05	-0.589003	5.77848	0.0411019	0.0943978	-0.214164	5.8435	0.483968	0.691447	ARO7	ORF|Uncharacterized	ORF	Putative chorismate mutase, fungal-specific (no human or murine homolog), alkaline upregulated
orf19.1171	orf19.1171	http://www.candidagenome.org/cgi-bin/locus.pl?locus=orf19.1171&organism=C_albicans_SC5314	orf19.1171	0.060656	0.968782	0.917203	0.934124	3.73804	3.52894	4.26121e-30	5.40304e-28	3.6023	3.57148	2.42634e-30	2.42829e-28	4.16025	3.28471	3.64814e-18	7.01241e-16	2.74069	2.9203	2.38854e-06	9.32588e-05	2.16377	1.66486	0.000389293	0.0129339	1.01333	1.65914	0.15544	0.352216	0.0361732	4.55477	0.851967	0.903226	-0.616878	4.03369	0.0851217	0.167658	-0.307094	2.27989	0.602096	0.7871		ORF|Uncharacterized	ORF	Ortholog of C. parapsilosis CDC317 : CPAR2_208080, Candida tenuis NRRL Y-1498 : CANTEDRAFT_120956, Debaryomyces hansenii CBS767 : DEHA2F24508g and Candida dubliniensis CD36 : CD36_10780
orf19.1177	orf19.1177	http://www.candidagenome.org/cgi-bin/locus.pl?locus=orf19.1177&organism=C_albicans_SC5314	orf19.1177	-0.305076	6.12748	0.151908	0.194948	-0.353947	6.21403	0.0955245	0.20381	-0.258314	6.06585	0.169721	0.254499	-0.191276	6.15998	0.535916	0.920467	-0.078666	6.20419	0.813885	0.932032	0.0300537	6.27219	0.931233	1	0.232936	6.36218	0.531387	0.729503	-0.0822364	6.14695	0.64257	0.737845	0.0780096	6.20637	0.803216	0.88513	0.216083	6.47507	0.516815	0.72016	RTT106	ORF|Uncharacterized	ORF	Ortholog of S. cerevisiae RTT106, Hap43p-repressed gene
orf19.1178	orf19.1178	http://www.candidagenome.org/cgi-bin/locus.pl?locus=orf19.1178&organism=C_albicans_SC5314	orf19.1178	1.6776	3.30627	7.34544e-09	2.3584e-08	-0.0415571	2.4093	1	1	-0.611947	3.87357	0.00789195	0.0186764	-0.124132	2.02707	0.890774	0.992789	-0.663733	3.7716	0.127586	0.385066	0.795829	2.45956	0.083568	0.530858	-0.568067	3.79244	0.172044	0.376335	1.25048	3.22767	8.59048e-06	3.78693e-05	1.53648	2.97096	0.000951562	0.00412432	0.75995	3.31225	0.0735225	0.190469		ORF|Uncharacterized	ORF	Putative transcription factor with bZIP DNA-binding motif, Hap43p-repressed gene
orf19.1179	orf19.1179	http://www.candidagenome.org/cgi-bin/locus.pl?locus=orf19.1179&organism=C_albicans_SC5314	orf19.1179	-0.228821	7.17409	0.371818	0.431428	-0.841392	7.03925	0.00223818	0.00984134	-1.05683	6.84843	1.46478e-05	6.80822e-05	-0.183357	6.96838	0.645327	0.94786	-0.350716	6.8241	0.427317	0.697869	-0.185281	6.97301	0.618554	0.944094	-0.661186	6.69214	0.104356	0.272029	-0.309916	6.56833	0.239847	0.34179	-0.240266	6.85708	0.617718	0.741214	-0.518382	6.71445	0.20996	0.399281		ORF|Uncharacterized	ORF	Transcriptionally regulated by iron, expression greater in high iron, possibly subject to Kex2p processing, Hap43p-repressed gene
orf19.118	FAD2	http://www.candidagenome.org/cgi-bin/locus.pl?locus=orf19.118&organism=C_albicans_SC5314	FAD2	-2.57004	7.73497	2.54784e-21	2.20752e-20	-0.815413	8.27591	0.00278706	0.0119503	0.522695	6.45314	0.0160805	0.0344543	-0.632678	8.39708	0.0970706	0.531652	1.41955	7.14548	0.000352704	0.00589655	-0.620601	8.40626	0.106292	0.578044	1.43948	7.15559	0.000148119	0.00194461	-1.11024	7.5257	4.63456e-06	2.15411e-05	-0.369419	7.97355	0.371511	0.515904	-0.32308	7.98618	0.392299	0.605323		ORF|Verified	ORF	Delta-12 fatty acid desaturase, involved in production of linoleic acid, which is a major component of membranes
orf19.1180	orf19.1180	http://www.candidagenome.org/cgi-bin/locus.pl?locus=orf19.1180&organism=C_albicans_SC5314	orf19.1180	1.36329	6.76006	4.9422e-11	1.94387e-10	-0.145636	5.97428	0.503686	0.652273	-0.822061	7.15185	9.6529e-06	4.67574e-05	-0.0306084	5.84059	0.923572	0.996995	-0.462032	7.26597	0.197113	0.480171	-0.118338	5.8079	0.704967	0.965979	-0.269661	7.34727	0.438884	0.655541	0.816059	6.52039	2.19929e-05	9.0871e-05	1.17286	6.62722	0.000300934	0.00153526	1.50329	6.75501	6.65603e-06	7.54104e-05	YER152C	ORF|Uncharacterized	ORF	Ortholog(s) have 2-aminoadipate transaminase activity and cytoplasm, nucleus localization
orf19.1181	orf19.1181	http://www.candidagenome.org/cgi-bin/locus.pl?locus=orf19.1181&organism=C_albicans_SC5314	orf19.1181	-0.39576	3.51045	0.116466	0.152926	0.256907	3.89414	0.260409	0.418175	0.747004	3.93312	0.00048544	0.00158869	0.480479	3.97586	0.162278	0.672169	0.771819	3.8991	0.0583313	0.240217	-0.232001	3.63026	0.53625	0.919117	0.524616	3.73544	0.212545	0.426227	0.218739	4.28299	0.312505	0.423492	-0.00658113	4.29582	1	1	0.509435	3.85631	0.163954	0.335029		ORF|Uncharacterized	ORF	Has domain(s) with predicted catalytic activity and membrane localization
orf19.1182	orf19.1182	http://www.candidagenome.org/cgi-bin/locus.pl?locus=orf19.1182&organism=C_albicans_SC5314	orf19.1182	0.305573	3.93716	0.221002	0.272656	0.607697	4.23432	0.00812632	0.0291843	0.329544	4.48143	0.110699	0.178062	0.983702	4.31594	0.00403215	0.0499029	0.536796	4.62039	0.169819	0.445983	0.339577	3.94041	0.357811	0.840638	0.455374	4.5759	0.2185	0.433458	0.156475	4.73201	0.504629	0.615623	0.104413	4.88345	0.774333	0.863167	0.721266	4.57395	0.0424826	0.127055	VAM7	ORF|Uncharacterized	ORF	Ortholog(s) have SNAP receptor activity, phosphatidylinositol-3-phosphate binding activity and role in piecemeal microautophagy of nucleus, vacuole fusion, non-autophagic, vesicle fusion
orf19.1183	orf19.1183	http://www.candidagenome.org/cgi-bin/locus.pl?locus=orf19.1183&organism=C_albicans_SC5314	orf19.1183	-0.12573	5.17672	0.580267	0.63675	0.265881	5.49618	0.255319	0.412776	0.383828	5.5555	0.0580336	0.103417	0.512153	5.36047	0.0809609	0.48115	0.507754	5.62504	0.144278	0.412149	0.409157	5.30521	0.193035	0.704328	0.43878	5.57902	0.21652	0.431208	0.124536	5.8404	0.579038	0.683278	0.23256	5.8221	0.436453	0.580073	0.316284	5.74202	0.32272	0.532843	YNL115C	ORF|Uncharacterized	ORF	Ortholog(s) have fungal-type vacuole localization
orf19.1185	orf19.1185	http://www.candidagenome.org/cgi-bin/locus.pl?locus=orf19.1185&organism=C_albicans_SC5314	orf19.1185	-0.147022	5.11821	0.560942	0.618453	-0.236336	5.18601	0.369192	0.530847	-0.608991	4.9848	0.00644011	0.0155854	-0.251613	5.19557	0.429313	0.88768	-0.0926461	5.17224	0.785551	0.917243	0.0895711	5.36829	0.799563	0.987145	0.109888	5.27292	0.799375	0.904447	-0.39285	5.04489	0.0977639	0.162367	0.0371697	5.18328	0.911165	0.953606	-0.0534802	5.4538	0.888622	0.955902	DMA2	ORF|Uncharacterized	ORF	Ortholog(s) have ubiquitin-protein ligase activity and role in establishment of mitotic spindle orientation, mitotic cell cycle spindle assembly checkpoint, protein autoubiquitination, septin ring assembly
orf19.1186	orf19.1186	http://www.candidagenome.org/cgi-bin/locus.pl?locus=orf19.1186&organism=C_albicans_SC5314	orf19.1186	0.625494	6.04991	0.000884336	0.00161114	-0.3393	5.66452	0.0820611	0.181182	-0.62523	6.26484	0.000453731	0.00150075	0.01068	5.75373	0.974498	1	-0.119554	6.49588	0.728	0.889313	0.132447	5.81833	0.666199	0.953505	0.0729935	6.58611	0.827485	0.918404	0.464697	5.89504	0.0109291	0.0242683	0.65974	6.23111	0.0354963	0.084324	0.780684	6.40222	0.00978742	0.0410165		ORF|Uncharacterized	ORF	Ortholog of Candida dubliniensis CD36 : CD36_60220, Candida tropicalis MYA-3404 : CTRG_03015 and Candida albicans WO-1 : CAWG_05331
orf19.1187	CPH2	http://www.candidagenome.org/cgi-bin/locus.pl?locus=orf19.1187&organism=C_albicans_SC5314	CPH2	0.0823702	6.55287	0.686954	0.735459	-0.185351	6.53667	0.424845	0.583587	-0.699799	6.50802	0.000202062	0.000726838	0.19648	6.7114	0.554841	0.929061	-0.612014	6.56165	0.12317	0.375783	-0.00355817	6.61723	0.995752	1	-0.940225	6.43854	0.00616421	0.0370458	-0.303865	6.45635	0.151423	0.232187	-0.621452	6.63585	0.106265	0.198784	-0.68474	6.38899	0.0357405	0.111669	HMS1	ORF|Verified	ORF	Myc-bHLH family transcriptional activator of hyphal growth, directly regulates Tec1p, which regulates hypha-specific genes, probably homodimeric, phosphorylated, required for wild-type levels of Candida colonization of the mouse GI tract
orf19.1189	orf19.1189	http://www.candidagenome.org/cgi-bin/locus.pl?locus=orf19.1189&organism=C_albicans_SC5314	orf19.1189	0.444708	6.40131	0.0540627	0.0757427	-0.670277	5.98976	0.00257604	0.01113	-1.46949	6.2718	1.3484e-11	1.8593e-10	-0.198965	6.22952	0.529543	0.915824	-0.92969	6.4985	0.0117518	0.0819604	-0.557028	6.08513	0.0829958	0.530615	-1.40898	6.34404	7.85227e-05	0.0011632	-0.232901	5.67016	0.26208	0.367381	-0.192673	6.14109	0.549289	0.681871	-0.259901	5.73396	0.412129	0.624497		ORF|Uncharacterized	ORF	Late-stage biofilm-induced gene, transcription regulated upon yeast-hyphal switch, transcriptionally activated by Mnl1p under weak acid stress, contains a 5' UTR intron
orf19.119	orf19.119	http://www.candidagenome.org/cgi-bin/locus.pl?locus=orf19.119&organism=C_albicans_SC5314	orf19.119	-0.341639	3.85924	0.210693	0.261	-0.438596	3.94394	0.101769	0.21351	-0.586544	3.67611	0.0212248	0.043696	-0.164984	4.03022	0.689802	0.957781	-0.341193	3.77827	0.434864	0.70227	-0.280816	3.97911	0.488662	0.900323	-0.258726	3.81918	0.573982	0.763065	-0.372172	3.71401	0.16404	0.248376	-0.37712	3.88248	0.300537	0.44223	-0.130303	3.85296	0.759506	0.88746	STE14	ORF|Uncharacterized	ORF	Ortholog(s) have protein C-terminal S-isoprenylcysteine carboxyl O-methyltransferase activity
orf19.1190	STV1	http://www.candidagenome.org/cgi-bin/locus.pl?locus=orf19.1190&organism=C_albicans_SC5314	STV1	1.87466	7.33034	1.77565e-16	1.08891e-15	0.736695	6.64597	0.00147112	0.00692952	-0.53127	7.96486	0.0107083	0.02433	0.263619	6.40054	0.398609	0.871143	-0.450892	7.97326	0.226679	0.514868	0.393995	6.47769	0.227013	0.745203	-0.314695	8.02802	0.407102	0.62927	0.731448	7.53863	0.00128516	0.0036331	1.18192	7.3372	0.000954374	0.0041257	1.24382	7.48588	0.000728335	0.00466741		ORF|Uncharacterized	ORF	Predicted subunit a of vacuolar proton-translocating ATPase V0 domain, Golgi isoform
orf19.1191	orf19.1191	http://www.candidagenome.org/cgi-bin/locus.pl?locus=orf19.1191&organism=C_albicans_SC5314	orf19.1191	0.959317	7.08755	4.57533e-06	1.09986e-05	0.223718	6.76499	0.270838	0.430142	-0.318323	7.55881	0.0979772	0.160578	-0.0642762	6.50003	0.831426	0.986421	-0.276754	7.50052	0.438693	0.705684	0.292835	6.69306	0.357823	0.840638	-0.112732	7.57368	0.758024	0.882628	0.543405	7.32909	0.0044622	0.0110159	0.873687	7.06825	0.00896328	0.027838	0.724797	7.30985	0.0324277	0.103904	HRD3	ORF|Uncharacterized	ORF	Ortholog(s) have ubiquitin-protein ligase activity, role in ER-associated protein catabolic process and Hrd1p ubiquitin ligase ERAD-L complex, Hrd1p ubiquitin ligase ERAD-M complex, luminal surveillance complex localization
orf19.1192	DNA2	http://www.candidagenome.org/cgi-bin/locus.pl?locus=orf19.1192&organism=C_albicans_SC5314	DNA2	1.67118	6.51748	4.24194e-14	2.13328e-13	0.720113	5.97815	0.000535902	0.00291045	0.478556	7.60707	0.0279053	0.0550914	0.181441	5.54995	0.572608	0.931467	0.491985	7.48722	0.214478	0.499665	1.58974	6.45619	4.94132e-06	0.000319609	0.563591	7.52512	0.137802	0.325511	1.55743	7.42669	3.00654e-13	3.8967e-12	2.05563	7.09983	8.59576e-08	1.07231e-06	0.773805	7.55693	0.039633	0.120379	DNA2	ORF|Uncharacterized	ORF	Protein similar to S. cerevisiae Dna2p, which is a DNA replication factor involved in DNA repair, induced under hydroxyurea treatment
orf19.1193	GNP1	http://www.candidagenome.org/cgi-bin/locus.pl?locus=orf19.1193&organism=C_albicans_SC5314	GNP1	0.837607	8.97011	0.000350408	0.000673818	-0.839177	8.25187	0.000287394	0.00169732	-0.945082	9.15512	3.35902e-06	1.79061e-05	-0.534687	8.26058	0.145272	0.642392	0.0889089	9.59494	0.811552	0.931487	0.373118	8.7067	0.308951	0.812116	0.161025	9.62862	0.641185	0.814609	0.855875	8.42308	1.70286e-05	7.15029e-05	1.65245	9.12135	1.78463e-05	0.000129729	0.865612	9.45184	0.0136988	0.0531703	AGP1	ORF|Uncharacterized	ORF	Protein similar to asparagine and glutamine permease, fluconazole or caspofungin induced, transcription is regulated by Nrg1p, Mig1p, Tup1p, Gcn2p, Gcn4p, and alkaline regulated by Rim101p, biofilm-induced, fungal-specific
orf19.1195	orf19.1195	http://www.candidagenome.org/cgi-bin/locus.pl?locus=orf19.1195&organism=C_albicans_SC5314	orf19.1195	0.205755	6.533	0.310377	0.367879	-0.491535	6.32551	0.0225081	0.0653777	-0.500989	6.63153	0.00597633	0.0145882	-0.448556	6.38238	0.128723	0.60925	0.0348215	6.94909	0.919236	0.975432	-0.184276	6.50513	0.557338	0.92683	0.149672	7.00325	0.650698	0.819636	0.319918	6.38821	0.0945388	0.157808	0.80944	6.70218	0.00735615	0.0234793	0.707858	6.88	0.0278799	0.0927119	OCT1	ORF|Uncharacterized	ORF	Ortholog(s) have metalloendopeptidase activity, role in cellular iron ion homeostasis, protein processing involved in protein targeting to mitochondrion and mitochondrion localization
orf19.1196	orf19.1196	http://www.candidagenome.org/cgi-bin/locus.pl?locus=orf19.1196&organism=C_albicans_SC5314	orf19.1196	1.0566	5.54235	7.1169e-05	0.000149563	0.071431	5.07701	0.803907	0.878571	-0.614933	5.92205	0.0223478	0.04575	0.193467	5.06713	0.601502	0.938942	-0.00996514	6.13312	0.974716	0.999405	0.287845	5.12292	0.47043	0.89287	-0.417247	5.9423	0.31359	0.536019	0.503196	5.53834	0.0990964	0.163846	0.945699	5.80736	0.00700221	0.0225374	0.502119	5.60449	0.187519	0.368407	PKH3	ORF|Uncharacterized	ORF	Ortholog(s) have protein kinase activity and role in MAPK cascade involved in cell wall biogenesis, protein phosphorylation
orf19.1198	orf19.1198	http://www.candidagenome.org/cgi-bin/locus.pl?locus=orf19.1198&organism=C_albicans_SC5314	orf19.1198	0.889467	4.97776	4.11963e-05	8.88218e-05	-1.00837	4.17158	3.77575e-06	3.65971e-05	-1.754	4.92389	1.62266e-16	4.39209e-15	-0.270798	4.41551	0.419996	0.886116	-0.599749	5.41534	0.0897533	0.31249	0.0169485	4.54986	0.961939	1	-0.595285	5.40783	0.0787944	0.225791	0.267472	3.89579	0.19087	0.282255	0.803811	4.83696	0.0117867	0.0346203	0.572575	4.95214	0.0844759	0.209724	MIC23	ORF|Uncharacterized	ORF	Predicted ORF in Assemblies 19, 20 and 21, possibly an essential gene, disruptants not obtained by UAU1 method
orf19.1199	NOP5	http://www.candidagenome.org/cgi-bin/locus.pl?locus=orf19.1199&organism=C_albicans_SC5314	NOP5	-2.69819	8.58204	2.3789e-20	1.92117e-19	-0.334133	9.33089	0.191583	0.338829	0.385593	7.11205	0.0879339	0.147189	-0.168998	9.1013	0.657768	0.951312	0.250197	6.95344	0.537782	0.772067	-0.19289	9.09805	0.62185	0.944094	0.236796	6.94339	0.560803	0.751457	-1.85299	8.66951	2.416e-17	5.00183e-16	-1.96588	8.44977	1.39008e-06	1.3625e-05	-1.91488	8.41355	2.57203e-06	3.31722e-05	NOP58	ORF|Verified	ORF	Protein similar to S. cerevisiae Nop5p protein of small nucleolar ribonucleoprotein complex, transposon mutation affects filamentous growth, macrophage/pseudohyphal-induced, physically interacts with TAP-tagged Nop1p
orf19.120	orf19.120	http://www.candidagenome.org/cgi-bin/locus.pl?locus=orf19.120&organism=C_albicans_SC5314	orf19.120	-0.0145485	2.60024	0.968422	0.976309	-0.626588	2.4458	0.0283124	0.0788103	-0.415365	2.637	0.18787	0.277556	-0.846709	2.31797	0.0591053	0.398217	-0.511239	2.75125	0.362651	0.649704	-0.144901	2.5612	0.750383	0.976334	-0.459639	2.74398	0.40077	0.624213	0.31668	2.43563	0.246545	0.349643	0.660938	2.32295	0.143098	0.250532	0.0664447	2.64935	0.955547	0.991327		ORF|Uncharacterized	ORF	Has domain(s) with predicted protein C-terminal S-isoprenylcysteine carboxyl O-methyltransferase activity, role in C-terminal protein methylation and endoplasmic reticulum, integral to membrane localization
orf19.1200	orf19.1200	http://www.candidagenome.org/cgi-bin/locus.pl?locus=orf19.1200&organism=C_albicans_SC5314	orf19.1200	-0.552765	4.25236	0.0193473	0.0291748	-0.961941	4.22044	1.77051e-05	0.000148051	-0.951997	3.79835	4.67444e-05	0.000193624	-0.538551	4.30645	0.0944586	0.524382	-0.41292	4.15814	0.276043	0.570197	-0.542158	4.31497	0.137694	0.637726	-0.879772	3.98759	0.0297167	0.116394	-0.419644	3.64828	0.0677222	0.118335	-0.11223	4.07116	0.755103	0.849134	-0.527905	3.86512	0.195712	0.379698		ORF|Uncharacterized	ORF	Planktonic growth-induced gene
orf19.1201	orf19.1201	http://www.candidagenome.org/cgi-bin/locus.pl?locus=orf19.1201&organism=C_albicans_SC5314	orf19.1201	0.692191	6.35135	0.00136762	0.00243315	-1.11976	5.63161	1.1239e-07	1.52463e-06	-1.64207	6.27458	4.13662e-16	1.04766e-14	-0.641821	5.84995	0.027722	0.236502	-0.976267	6.60841	0.00494675	0.0458205	-0.329179	5.98505	0.27311	0.785098	-0.910048	6.62499	0.00607707	0.036775	0.290904	5.29048	0.127196	0.201286	0.530756	5.88646	0.0829614	0.164889	0.335307	6.06284	0.270859	0.474467	DIA4	ORF|Uncharacterized	ORF	Ortholog(s) have serine-tRNA ligase activity, role in invasive growth in response to glucose limitation, mitochondrial seryl-tRNA aminoacylation, pseudohyphal growth and mitochondrion localization
orf19.1202	orf19.1202	http://www.candidagenome.org/cgi-bin/locus.pl?locus=orf19.1202&organism=C_albicans_SC5314	orf19.1202	-1.12934	4.48937	1.6668e-06	4.22093e-06	-1.11204	4.5788	4.52896e-07	5.43212e-06	-0.318827	3.85479	0.149338	0.229424	-0.193363	4.72114	0.535815	0.920467	-0.253632	3.98597	0.508822	0.754097	-0.0551317	4.79157	0.887191	0.998353	0.501634	4.37617	0.187674	0.398742	-0.215107	4.00007	0.340418	0.451824	-0.814744	4.38254	0.00924481	0.0285274	-0.155313	4.76885	0.640944	0.810501		ORF|Uncharacterized	ORF	Ortholog of C. parapsilosis CDC317 : CPAR2_603550, Candida tenuis NRRL Y-1498 : CANTEDRAFT_114325, Debaryomyces hansenii CBS767 : DEHA2G04950g and Candida dubliniensis CD36 : CD36_60350
orf19.1203	SRO77	http://www.candidagenome.org/cgi-bin/locus.pl?locus=orf19.1203&organism=C_albicans_SC5314	SRO77	1.20439	6.99731	1.59195e-05	3.60807e-05	-0.0613144	6.36068	0.808883	0.881837	-0.770918	7.3649	0.00109978	0.00327926	0.0345196	6.08351	0.91929	0.995696	-0.514301	7.2548	0.194742	0.47711	0.431338	6.30404	0.23256	0.750512	-0.30379	7.34013	0.440183	0.656199	0.620736	6.83272	0.00221451	0.0059442	0.849008	6.69471	0.0136912	0.0391249	0.713749	6.98039	0.0442424	0.131107	SRO77	ORF|Uncharacterized	ORF	Protein with a predicted role in docking and fusion of post-Golgi vesicles with the plasma membrane, filament induced, fungal-specific (no human or murine homolog)
orf19.1203.1	orf19.1203.1	http://www.candidagenome.org/cgi-bin/locus.pl?locus=orf19.1203.1&organism=C_albicans_SC5314	orf19.1203.1	-0.687892	5.72979	0.0166148	0.0253124	-0.995032	5.72966	0.00154026	0.00717362	-0.17096	5.48974	0.513387	0.611315	-0.0256895	5.71981	0.942804	0.999851	0.383749	5.34861	0.343759	0.632275	0.487659	5.99883	0.139354	0.639806	0.790446	5.5896	0.0623147	0.195108	0.271792	5.44971	0.31937	0.429823	-0.19412	5.71151	0.591475	0.719076	-0.259851	6.16836	0.497019	0.702426		ORF|Uncharacterized	ORF	Ortholog(s) have endoplasmic reticulum localization
orf19.1204	orf19.1204	http://www.candidagenome.org/cgi-bin/locus.pl?locus=orf19.1204&organism=C_albicans_SC5314	orf19.1204	0.447523	6.25078	0.0263353	0.0388622	-0.652746	5.84515	0.000728781	0.00380497	-1.03031	6.2594	2.29725e-08	1.90059e-07	-0.267318	5.95688	0.352221	0.847794	-0.553542	6.50189	0.10134	0.333605	-0.18825	5.99723	0.540325	0.919751	-0.52633	6.50758	0.113385	0.288118	0.193291	5.74304	0.274832	0.381759	0.366435	6.1151	0.212439	0.33877	0.363407	6.1718	0.230477	0.427335	APM3	ORF|Uncharacterized	ORF	Phosphorylated protein of unknown function, transcription is upregulated clinical isolates from HIV positive patients with oral candidiasis
orf19.1207	orf19.1207	http://www.candidagenome.org/cgi-bin/locus.pl?locus=orf19.1207&organism=C_albicans_SC5314	orf19.1207	NA	NA	NA	NA	NA	NA	NA	NA	NA	NA	NA	NA	NA	NA	NA	NA	NA	NA	NA	NA	NA	NA	NA	NA	NA	NA	NA	NA	0.151613	0.648433	0.719529	0.802179	NA	NA	NA	NA	NA	NA	NA	NA		ORF|Dubious	ORF	Ortholog of Candida dubliniensis CD36 : CD36_33200 and Candida albicans WO-1 : CAWG_03416
orf19.1208	orf19.1208	http://www.candidagenome.org/cgi-bin/locus.pl?locus=orf19.1208&organism=C_albicans_SC5314	orf19.1208	2.10065	3.79388	1.37661e-13	6.66333e-13	0.290479	2.72344	0.348848	0.511346	-0.583532	4.44318	0.00682905	0.0164752	-0.262177	2.52157	0.598683	0.938942	-0.5708	4.45539	0.136764	0.401164	-0.104362	2.60616	0.84159	0.99296	-0.818002	4.36687	0.0321675	0.123895	1.35782	3.79006	1.95041e-08	1.35192e-07	1.82619	3.61355	4.09337e-06	3.471e-05	1.46445	3.48061	0.000208068	0.00156102		ORF|Uncharacterized	ORF	Predicted ORF in Assemblies 19, 20 and 21, member of a family encoded by FGR6-related genes in the RB2 repeat sequence
orf19.121	ARC18	http://www.candidagenome.org/cgi-bin/locus.pl?locus=orf19.121&organism=C_albicans_SC5314	ARC18	1.40052	4.58034	0.00248108	0.00426644	-0.113599	3.80551	0.811902	0.883334	-1.27564	4.81789	0.00290009	0.00775316	-0.373086	3.5379	0.626609	0.94505	-1.3675	4.51513	0.0469375	0.209067	0.389499	3.89891	0.572741	0.932179	-0.713036	4.71704	0.287728	0.510534	0.35801	4.09409	0.431718	0.544683	0.399329	3.62966	0.588083	0.716288	0.312994	4.31247	0.640774	0.810452	ARC18	ORF|Verified	ORF	Putative ARP2/3 complex subunit, mutation confers hypersensitivity to cytochalasin D
orf19.1210	orf19.1210	http://www.candidagenome.org/cgi-bin/locus.pl?locus=orf19.1210&organism=C_albicans_SC5314	orf19.1210	0.109855	5.97097	0.631328	0.683132	0.116889	6.08996	0.5916	0.727268	0.0722354	6.28504	0.688104	0.764082	-0.0470846	6.05251	0.883012	0.992184	-0.05941	6.11685	0.886058	0.961494	-0.153418	6.00689	0.621805	0.944094	-0.211281	6.04246	0.543571	0.738194	0.185726	6.40596	0.313852	0.424677	0.033477	6.14931	0.926111	0.961888	0.0440615	6.02562	0.898366	0.959672	AVT6	ORF|Uncharacterized	ORF	Ortholog(s) have L-aspartate transmembrane transporter activity, L-glutamate transmembrane transporter activity, L-histidine transmembrane transporter activity and L-lysine transmembrane transporter activity, more
orf19.1212	orf19.1212	http://www.candidagenome.org/cgi-bin/locus.pl?locus=orf19.1212&organism=C_albicans_SC5314	orf19.1212	-1.23656	6.82762	6.33746e-08	1.87222e-07	0.0335943	7.4506	0.889638	0.936307	0.730303	6.71773	0.000513712	0.00167327	0.0686441	7.43114	0.85611	0.987241	0.602809	6.43568	0.0913577	0.31597	0.106275	7.45855	0.780179	0.986875	0.69904	6.48851	0.0542638	0.1782	-0.418126	7.43524	0.0441045	0.0819514	-0.794896	7.23162	0.0248361	0.0636655	-0.684949	7.28589	0.0516572	0.147017	SCS2	ORF|Uncharacterized	ORF	Ortholog(s) have FFAT motif binding, phosphatidylinositol binding activity
orf19.1214	orf19.1214	http://www.candidagenome.org/cgi-bin/locus.pl?locus=orf19.1214&organism=C_albicans_SC5314	orf19.1214	0.0907505	8.34601	0.69385	0.741403	-0.356181	8.25262	0.121792	0.244174	-0.90148	8.23352	6.42476e-06	3.21757e-05	-0.346205	8.24255	0.340722	0.842998	-0.701258	8.3237	0.0571037	0.237518	-0.162519	8.3319	0.65565	0.951397	-0.397556	8.44304	0.254837	0.474364	-0.330965	8.07061	0.0959083	0.159711	-0.146245	8.09063	0.687808	0.797934	0.0231438	8.33371	0.947499	0.98828	MAP2	ORF|Uncharacterized	ORF	Ortholog(s) have metalloaminopeptidase activity, role in protein initiator methionine removal involved in protein maturation and cytosol localization
orf19.1215	orf19.1215	http://www.candidagenome.org/cgi-bin/locus.pl?locus=orf19.1215&organism=C_albicans_SC5314	orf19.1215	-0.538339	2.65313	0.0888373	0.119786	0.822547	3.40719	0.00419619	0.0166694	1.60032	3.55388	6.42596e-08	4.94703e-07	0.551202	3.19827	0.177508	0.692521	1.10198	3.33752	0.0176377	0.108481	-0.240718	2.811	0.610844	0.943072	-0.270915	2.57315	0.6676	0.831378	0.360392	4.08927	0.151124	0.231841	0.307878	3.701	0.428771	0.573411	-0.234383	2.71298	0.636644	0.808554		ORF|Uncharacterized	ORF	Ortholog of Candida dubliniensis CD36 : CD36_64550, Candida tropicalis MYA-3404 : CTRG_02747 and Candida albicans WO-1 : CAWG_04972
orf19.1217	orf19.1217	http://www.candidagenome.org/cgi-bin/locus.pl?locus=orf19.1217&organism=C_albicans_SC5314	orf19.1217	-0.722489	6.23054	0.00414363	0.00689091	-0.163816	6.58212	0.558915	0.698841	0.224294	6.15779	0.289489	0.390941	0.112361	6.69059	0.755185	0.974186	0.170503	6.0774	0.663934	0.856062	-0.221697	6.5346	0.523543	0.916552	-0.0469786	5.96572	0.920094	0.968203	-0.212045	6.56018	0.40812	0.5212	-0.615679	6.57709	0.0762245	0.154334	-0.444923	6.28852	0.182645	0.361412	RKR1	ORF|Uncharacterized	ORF	Ortholog(s) have ribosome binding, ubiquitin-protein ligase activity, role in chromatin modification, chromatin silencing at telomere, protein ubiquitination, ubiquitin-dependent protein catabolic process and nucleus, ribosome localization
orf19.1219	orf19.1219	http://www.candidagenome.org/cgi-bin/locus.pl?locus=orf19.1219&organism=C_albicans_SC5314	orf19.1219	-1.56152	5.3794	1.15833e-12	5.21163e-12	-0.206155	5.95607	0.288401	0.44942	0.846802	5.11248	4.0513e-05	0.000169624	0.0314296	6.05068	0.923894	0.996995	0.854949	5.16059	0.0181019	0.110238	-0.220292	5.93652	0.463557	0.889913	0.789464	5.1117	0.0215118	0.092748	-0.385134	5.83713	0.0463495	0.085319	-0.574672	5.91338	0.0639702	0.134647	-0.335364	5.74012	0.262925	0.466123		ORF|Uncharacterized	ORF	Ortholog of Spathaspora passalidarum NRRL Y-27907 : SPAPADRAFT_149713 and Candida albicans WO-1 : CAWG_04974
orf19.122	CDC20	http://www.candidagenome.org/cgi-bin/locus.pl?locus=orf19.122&organism=C_albicans_SC5314	CDC20	-2.76267	5.70117	6.42358e-31	1.06445e-29	-0.101805	6.5609	0.635614	0.760606	1.77763	5.13035	9.85702e-18	3.05814e-16	-0.220737	6.42609	0.48868	0.908112	1.00335	4.34247	0.00852673	0.0662486	0.172042	6.62718	0.612673	0.943271	1.77818	4.89116	1.3169e-06	3.35701e-05	-0.756182	6.34344	4.18999e-05	0.000164069	-1.62847	5.82877	2.16467e-07	2.49037e-06	-1.18898	6.31265	9.97746e-05	0.000801323	CDC20	ORF|Verified	ORF	Protein similar to S. cerevisiae Cdc20p, induced under Cdc5p depletion, member of conserved Mcm1p regulon, mRNA expression peaks at cell-cycle G2/M phase, mRNA binds to She3p and is localized to buds of yeast-form cells and hyphal tips
orf19.1220	RVS167	http://www.candidagenome.org/cgi-bin/locus.pl?locus=orf19.1220&organism=C_albicans_SC5314	RVS167	1.02626	7.91361	7.44926e-06	1.75251e-05	0.0234368	7.44592	0.916898	0.953738	-0.947252	8.16588	3.05965e-06	1.64089e-05	-0.124728	7.39508	0.729186	0.969909	-0.554997	8.32148	0.1456	0.413889	0.0180479	7.47093	0.961604	1	-0.548649	8.31973	0.124523	0.307066	0.179651	7.71203	0.371812	0.483896	0.661484	7.80319	0.079085	0.158578	0.580036	7.87437	0.0916635	0.223864	RVS167	ORF|Verified	ORF	SH3-domain- and BAR domain-containing protein involved in endocytosis, null mutant exhibits defects in hyphal growth, virulence, cell wall integrity, and actin patch localization, cosediments with phosphorylated Myo5p
orf19.1221	ALG2	http://www.candidagenome.org/cgi-bin/locus.pl?locus=orf19.1221&organism=C_albicans_SC5314	ALG2	-0.443049	6.10372	0.0215084	0.0321381	-0.216641	6.31734	0.289798	0.451144	0.412539	6.30739	0.019791	0.0411953	-0.298736	6.27228	0.316961	0.833113	-0.258488	5.9499	0.445934	0.711764	-0.170253	6.33817	0.588547	0.938134	-0.00596251	6.06659	0.988652	1	0.306554	6.52923	0.103532	0.169527	-0.319639	6.06652	0.290093	0.430916	-0.146986	6.24919	0.639946	0.809848	ALG2	ORF|Uncharacterized	ORF	Putative mannosyltransferase involved in cell wall mannan biosynthesis, transcription is elevated in chk1, nik1, and sln1 homozygous null mutants
orf19.1223	DBF2	http://www.candidagenome.org/cgi-bin/locus.pl?locus=orf19.1223&organism=C_albicans_SC5314	DBF2	-2.15239	4.95268	3.27263e-18	2.271e-17	0.26704	5.89101	0.299122	0.460352	0.977415	4.29602	3.66929e-06	1.93605e-05	0.591674	5.87944	0.0669737	0.427339	0.152992	3.65292	0.739552	0.895994	0.365922	5.75502	0.258295	0.771656	1.37512	4.3927	0.0011691	0.0103511	-1.31901	5.6744	2.10157e-08	1.44711e-07	-2.50644	5.49196	1.2466e-14	8.25409e-13	-1.00227	5.59489	0.00407909	0.019744	DBF2	ORF|Verified	ORF	Essential serine/threonine protein kinase involved in mitotic spindle formation and cytokinesis, required for septum formation, exit from mitosis, and normal hyphal morphogenesis, virulence-group-correlated expression
orf19.1224	FRP3	http://www.candidagenome.org/cgi-bin/locus.pl?locus=orf19.1224&organism=C_albicans_SC5314	FRP3	-1.88533	6.62452	4.37522e-12	1.87399e-11	-0.79221	7.04097	0.00134809	0.00644028	0.148672	5.70118	0.578346	0.668773	-0.525069	6.8652	0.110952	0.570022	0.360678	5.71808	0.392501	0.673155	0.874715	7.60879	0.0154628	0.207078	1.30894	6.31893	0.00110313	0.00980952	-0.813952	6.40521	0.00018745	0.000640106	-0.726488	6.36804	0.0225032	0.0586516	-1.13141	7.59833	0.00089692	0.00557359	ATO2	ORF|Verified	ORF	Putative ammonium transporter, upregulated in the presence of human neutrophils, fluconazole-downregulated, repressed by nitric oxide
orf19.1225	PEX22	http://www.candidagenome.org/cgi-bin/locus.pl?locus=orf19.1225&organism=C_albicans_SC5314	PEX22	0.448291	4.09576	0.124041	0.161962	0.182759	4.07399	0.53575	0.678754	-0.636379	4.24515	0.00961985	0.0221324	0.179401	4.14897	0.609338	0.941	0.200525	4.54114	0.599253	0.815349	0.14759	4.13863	0.747143	0.975039	0.119966	4.48811	0.757876	0.882628	-0.248799	4.20242	0.315618	0.426054	0.399498	4.54373	0.213835	0.340348	0.392708	4.48885	0.295844	0.501525		ORF|Uncharacterized	ORF	Putative peroxin
orf19.1227	ZCF4	http://www.candidagenome.org/cgi-bin/locus.pl?locus=orf19.1227&organism=C_albicans_SC5314	ZCF4	NA	NA	NA	NA	NA	NA	NA	NA	1.96848	2.35306	2.36517e-08	1.9464e-07	NA	NA	NA	NA	2.28701	2.55912	2.43925e-05	0.000696656	NA	NA	NA	NA	1.80275	2.2432	0.000725333	0.00702149	2.02748	2.3447	3.85808e-10	3.44754e-09	2.60118	2.54998	5.28391e-07	5.61196e-06	3.63308	2.02986	3.09167e-09	8.56755e-08		ORF|Uncharacterized	ORF	Putative transcription factor with zinc cluster DNA-binding motif
orf19.1228	HAP2	http://www.candidagenome.org/cgi-bin/locus.pl?locus=orf19.1228&organism=C_albicans_SC5314	HAP2	-0.274801	5.12641	0.194018	0.242073	-0.171103	5.30026	0.442426	0.598474	-0.602924	4.9416	0.00159228	0.00457413	-0.190125	5.32717	0.512417	0.912331	-0.649766	4.95135	0.0642106	0.255888	-0.376173	5.25082	0.2283	0.745865	-0.392682	5.04897	0.254325	0.473656	-0.584909	5.11661	0.00309518	0.00803313	-0.659693	5.04442	0.0279595	0.0699437	-0.169695	5.04909	0.609859	0.793437	HAP2	ORF|Verified	ORF	CCAAT-binding factor regulates low-iron induction of FRP1, in these conditions CBF comprises Hap43p and probably Hap2p and Hap3p, possibly an essential gene, disruptants not obtained by UAU1 method, Cap1p-dependent induction in low iron
orf19.1229	orf19.1229	http://www.candidagenome.org/cgi-bin/locus.pl?locus=orf19.1229&organism=C_albicans_SC5314	orf19.1229	-0.286523	6.44594	0.295345	0.352265	-0.026794	6.68599	0.92552	0.959015	0.100319	6.56294	0.661789	0.741698	-0.0572972	6.57225	0.877815	0.991733	-0.134232	6.41478	0.757285	0.905258	-0.426769	6.41269	0.24243	0.760565	-0.510268	6.24476	0.22601	0.44304	-0.0404546	6.81693	0.894338	0.93455	-0.228011	6.54045	0.490271	0.630334	-0.175904	6.17356	0.59124	0.779033	CSE1	ORF|Uncharacterized	ORF	Ortholog(s) have importin-alpha export receptor activity, role in cell division, protein export from nucleus and nuclear membrane localization
orf19.123	RCN1	http://www.candidagenome.org/cgi-bin/locus.pl?locus=orf19.123&organism=C_albicans_SC5314	RCN1	1.2689	4.38037	2.2722e-07	6.31283e-07	0.333341	3.91687	0.168718	0.309764	0.159068	5.1877	0.394916	0.498364	0.173378	3.71349	0.660834	0.951941	-0.127015	5.05096	0.735529	0.893551	-0.157396	3.57454	0.692235	0.96182	-0.209469	5.00644	0.579258	0.767577	1.22913	4.94909	6.3192e-10	5.4601e-09	1.20706	4.60736	0.000251743	0.00131557	1.49899	4.47654	3.44228e-05	0.000322327		ORF|Verified	ORF	Protein involved in calcineurin-dependent signaling that controls stress response and virulence, inhibits calcineurin function
orf19.1232	VRG4	http://www.candidagenome.org/cgi-bin/locus.pl?locus=orf19.1232&organism=C_albicans_SC5314	VRG4	-3.42544	7.38142	1.08116e-16	6.69104e-16	-0.564982	8.11031	0.185059	0.330584	1.52561	6.02351	2.9643e-06	1.59389e-05	-0.329578	7.99246	0.537575	0.920809	1.81696	5.89291	0.00160036	0.0190591	-0.29342	8.01236	0.585976	0.936575	2.03494	6.06484	0.00023086	0.00278031	-1.20887	7.48407	0.00150059	0.00417806	-1.29788	7.40442	0.0183718	0.049651	-1.08823	7.48896	0.0406752	0.122844	VRG4	ORF|Verified	ORF	GDP-mannose transporter, essential, required for glycosylation, hyphal growth, functional homolog of S. cerevisiae Vrg4p, which imports GDP-mannose from cytoplasm to Golgi for protein and lipid mannosylation, no mammalian homolog
orf19.1233	ADE4	http://www.candidagenome.org/cgi-bin/locus.pl?locus=orf19.1233&organism=C_albicans_SC5314	ADE4	-2.23125	8.47075	3.88753e-17	2.47147e-16	-0.777034	8.97504	0.00309685	0.0129567	0.240581	7.3128	0.253708	0.352735	-0.52819	9.05934	0.168531	0.680654	0.453676	7.33299	0.229274	0.517755	-0.598726	9.0378	0.109589	0.585132	0.677547	7.46125	0.065465	0.201088	-1.09303	8.25351	2.7173e-06	1.31423e-05	-1.24856	8.38203	0.000955194	0.0041257	-0.908951	8.39855	0.0092871	0.039133	ADE4	ORF|Uncharacterized	ORF	Putative phosphoribosylpyrophosphate amidotransferase, flucytosine induced
orf19.1234	FGR6-10	http://www.candidagenome.org/cgi-bin/locus.pl?locus=orf19.1234&organism=C_albicans_SC5314	FGR6-10	1.36325	3.42632	2.29237e-07	6.36596e-07	0.751125	3.19641	0.00357381	0.0145696	-0.166684	4.12839	0.463989	0.566162	0.128401	2.81627	0.778348	0.978562	-0.0779718	4.24511	0.869892	0.953512	0.227029	2.86844	0.603525	0.942738	-0.250017	4.16869	0.535526	0.7328	0.569194	3.96258	0.00797553	0.0184751	1.34789	3.76496	0.0011897	0.00502012	1.13391	3.69897	0.00292414	0.0149124		ORF|Verified	ORF	Protein lacking an ortholog in S. cerevisiae, member of a family encoded by FGR6-related genes in the RB2 repeat sequence, transposon mutation affects filamentous growth
orf19.1235	HOM3	http://www.candidagenome.org/cgi-bin/locus.pl?locus=orf19.1235&organism=C_albicans_SC5314	HOM3	0.948275	7.74185	0.000259289	0.000506469	-1.16676	6.84594	2.20849e-07	2.82915e-06	-0.544551	8.11225	0.0187634	0.0393068	-0.850707	6.9852	0.0103314	0.108835	-0.161658	8.39649	0.702698	0.87756	-0.430396	7.1546	0.211466	0.72639	-0.54487	8.22364	0.133611	0.320311	1.68834	7.38664	1.34426e-15	2.32302e-14	1.78457	7.75331	1.90917e-05	0.00013801	1.04539	7.61182	0.00238264	0.012669	HOM3	ORF|Uncharacterized	ORF	Putative L-aspartate 4-P-transferase, fungal-specific (no human or murine homolog), regulated by Gcn2p and Gcn4p, early-stage biofilm-induced gene
orf19.1236	orf19.1236	http://www.candidagenome.org/cgi-bin/locus.pl?locus=orf19.1236&organism=C_albicans_SC5314	orf19.1236	-0.359882	6.91532	0.0917046	0.123132	-0.365075	7.03153	0.0970893	0.206228	-0.335836	6.7904	0.0632308	0.111084	-0.363584	7.07359	0.284854	0.80484	-0.200467	6.79307	0.559889	0.785703	-0.0806586	7.21041	0.819696	0.990065	-0.156093	6.80965	0.6639	0.829474	-0.210805	6.90015	0.268432	0.374725	-0.215712	6.88233	0.500844	0.640355	-0.402081	7.05775	0.247426	0.448619	GVP36	ORF|Uncharacterized	ORF	Ortholog(s) have role in endocytosis, establishment or maintenance of actin cytoskeleton polarity, vacuole organization and integral to Golgi membrane localization
orf19.1237	ARO9	http://www.candidagenome.org/cgi-bin/locus.pl?locus=orf19.1237&organism=C_albicans_SC5314	ARO9	6.40042	8.86065	3.19936e-94	3.88083e-91	1.78869	4.74286	3.19294e-13	8.73908e-12	0.380949	10.2691	0.0749806	0.128655	1.91164	4.79606	6.76429e-09	3.03702e-07	-0.306887	9.87525	0.480512	0.735746	0.747245	4.00606	0.0382643	0.363511	-1.75933	9.38941	1.88626e-06	4.63459e-05	5.11884	9.66821	2.57527e-84	9.50275e-82	4.24812	8.85854	3.52857e-18	5.63124e-16	4.0199	7.46674	1.13656e-24	3.32958e-22	ARO9	ORF|Uncharacterized	ORF	Aromatic transaminase of the Ehrlich fusel oil pathway of aromatic alcohol biosynthesis, Rim101p-dependent pH-regulation (alkaline induced), Hap43p-induced gene
orf19.1238	TUB4	http://www.candidagenome.org/cgi-bin/locus.pl?locus=orf19.1238&organism=C_albicans_SC5314	TUB4	0.200376	5.19189	0.3361	0.395124	-0.197136	5.11203	0.343281	0.506124	-0.156872	5.44308	0.432019	0.536672	-0.370872	4.83631	0.260238	0.787371	-0.0809565	5.34842	0.816821	0.933741	0.485558	5.26327	0.121526	0.61573	0.278752	5.5331	0.4012	0.624566	0.36928	5.36539	0.046339	0.085319	0.652896	5.1046	0.0446283	0.101153	0.207679	5.6666	0.490444	0.697232	TUB4	ORF|Uncharacterized	ORF	Putative gamma-tubulin, induced upon adherence to polystyrene, transcription is regulated by Nrg1p and Mig1p, periodic mRNA expression, peak at cell-cycle S/G2 phase
orf19.1239	orf19.1239	http://www.candidagenome.org/cgi-bin/locus.pl?locus=orf19.1239&organism=C_albicans_SC5314	orf19.1239	NA	NA	NA	NA	6.6611	2.66722	4.183e-30	5.40304e-28	4.89617	2.8221	1.10788e-25	7.31318e-24	5.43517	2.07649	6.36275e-12	4.6592e-10	3.81648	2.11106	5.30102e-07	2.71786e-05	NA	NA	NA	NA	NA	NA	NA	NA	0.0895445	3.76345	0.737559	0.816719	-0.217156	3.05005	0.642182	0.761322	NA	NA	NA	NA		ORF|Uncharacterized	ORF	Secreted protein, exogenously expressed protein is a substrate for Kex2p processing in vitro, fluconazole-regulated
orf19.124	CIC1	http://www.candidagenome.org/cgi-bin/locus.pl?locus=orf19.124&organism=C_albicans_SC5314	CIC1	-3.70027	6.38507	1.28003e-24	1.37162e-23	-0.546196	7.14514	0.0981548	0.207851	0.464462	4.07868	0.153916	0.234886	-0.197649	7.05796	0.666343	0.953407	0.154266	3.62309	0.761472	0.905983	-0.634054	6.88349	0.169269	0.676814	0.169847	3.60169	0.764962	0.887379	-2.57003	6.24542	1.76596e-15	3.00213e-14	-3.3657	6.20195	1.91074e-11	5.80121e-10	-2.87459	5.79331	3.39317e-09	9.23663e-08	CIC1	ORF|Uncharacterized	ORF	Putative proteasome-interacting protein, transcription is upregulated in both intermediate and mature biofilms
orf19.1240	orf19.1240	http://www.candidagenome.org/cgi-bin/locus.pl?locus=orf19.1240&organism=C_albicans_SC5314	orf19.1240	1.41277	8.4707	7.24697e-09	2.32801e-08	0.958094	8.27375	8.3764e-05	0.000579539	-0.26747	9.10713	0.236923	0.333964	0.923395	8.14843	0.0176417	0.166433	-0.553916	9.05739	0.156305	0.424364	0.379733	7.82501	0.31681	0.818271	-0.625881	9.0253	0.0772846	0.223072	0.311222	9.00189	0.178154	0.266276	0.184068	8.74135	0.649593	0.767477	0.714682	8.47866	0.0527377	0.149375	YPR117W	ORF|Uncharacterized	ORF	Ortholog of S. cerevisiae : YPR117W, C. glabrata CBS138 : CAGL0D04510g, C. parapsilosis CDC317 : CPAR2_500480 and Candida tenuis NRRL Y-1498 : CANTEDRAFT_120679
orf19.1244	GYP2	http://www.candidagenome.org/cgi-bin/locus.pl?locus=orf19.1244&organism=C_albicans_SC5314	GYP2	-0.688033	6.25549	0.000562868	0.00105397	0.0933299	6.71769	0.64349	0.765822	0.470157	6.34773	0.00743711	0.0176742	0.131977	6.66151	0.677433	0.95447	0.705195	6.3817	0.0502827	0.217527	0.292434	6.75468	0.367924	0.848645	0.834778	6.45736	0.0118483	0.0606088	-0.186963	6.83446	0.277986	0.385116	-0.0678952	6.79949	0.842133	0.909813	-0.0434582	6.9476	0.893155	0.958265	MDR1	ORF|Uncharacterized	ORF	Ortholog(s) have Rab GTPase activator activity, role in intracellular protein transport and cell division site, cytosol localization
orf19.1246	orf19.1246	http://www.candidagenome.org/cgi-bin/locus.pl?locus=orf19.1246&organism=C_albicans_SC5314	orf19.1246	0.273229	7.61659	0.265289	0.320705	0.221602	7.70567	0.389345	0.550524	-0.194297	7.87706	0.381431	0.485294	0.46211	7.82827	0.23881	0.762662	0.193619	8.07863	0.633594	0.836359	0.100462	7.63721	0.795442	0.987145	0.0431284	7.99701	0.915809	0.966187	-0.0172909	7.96644	0.940127	0.966208	0.0976743	8.19863	0.809158	0.889232	0.368056	7.95747	0.338587	0.549232	SEG1	ORF|Uncharacterized	ORF	Predicted ORF in Assemblies 19, 20 and 21, greater mRNA abundance observed in a cyr1 homozygous null mutant than in wild type
orf19.1247	orf19.1247	http://www.candidagenome.org/cgi-bin/locus.pl?locus=orf19.1247&organism=C_albicans_SC5314	orf19.1247	1.02699	5.14978	3.97148e-06	9.62327e-06	-0.0231233	4.66648	0.93342	0.964146	-0.499707	5.56779	0.00960279	0.0221096	-0.110898	4.66515	0.737058	0.971822	-0.427871	5.69021	0.214924	0.500515	0.162366	4.81003	0.663018	0.953357	-0.389303	5.69759	0.228089	0.444551	0.677305	5.18274	0.000441666	0.00138114	0.85065	5.1899	0.00741281	0.0236117	0.65904	5.32512	0.0493174	0.142576		ORF|Uncharacterized	ORF	Ortholog of C. parapsilosis CDC317 : CPAR2_500450, Candida tenuis NRRL Y-1498 : CANTEDRAFT_103249, Debaryomyces hansenii CBS767 : DEHA2C07524g and Candida dubliniensis CD36 : CD36_45230
orf19.1248	orf19.1248	http://www.candidagenome.org/cgi-bin/locus.pl?locus=orf19.1248&organism=C_albicans_SC5314	orf19.1248	0.698001	7.337	0.000973962	0.00176436	0.00557609	7.07017	0.97298	0.987281	-0.481954	7.64697	0.0124262	0.0275867	0.0156035	6.91388	0.963062	1	-0.369234	7.69463	0.308411	0.603804	-0.00826083	6.90718	0.982459	1	-0.110543	7.81165	0.758991	0.882628	0.337133	7.41146	0.086184	0.145605	0.559901	7.33164	0.103166	0.194177	0.890881	7.48957	0.010003	0.041608	RPB3	ORF|Verified	ORF	Putative RNA polymerase II subunit B44, heterozygous null mutant exhibits resistance to parnafungin in the C. albicans fitness test
orf19.1249	orf19.1249	http://www.candidagenome.org/cgi-bin/locus.pl?locus=orf19.1249&organism=C_albicans_SC5314	orf19.1249	0.122399	5.61331	0.544123	0.602099	-0.60427	5.39507	0.00359011	0.0146213	-0.620219	5.62157	0.00202545	0.00564268	-0.448375	5.43024	0.123743	0.601567	-0.269255	5.67912	0.428933	0.698052	0.0821852	5.68063	0.790235	0.987145	0.187983	5.89281	0.585057	0.771417	0.233711	5.34479	0.228774	0.328474	0.329697	5.46606	0.251622	0.386868	0.302886	5.9543	0.324664	0.534618	HIS6	ORF|Uncharacterized	ORF	Ortholog(s) have 1-(5-phosphoribosyl)-5-[(5-phosphoribosylamino)methylideneamino]imidazole-4-carboxamide isomerase activity, role in histidine biosynthetic process and cytosol, nucleus localization
orf19.125	EBP1	http://www.candidagenome.org/cgi-bin/locus.pl?locus=orf19.125&organism=C_albicans_SC5314	EBP1	7.65424	11.1425	6.35716e-85	3.85562e-82	0.355023	4.80746	0.212823	0.364411	-0.661892	12.0643	0.00340925	0.00896751	0.971472	4.93002	0.0045413	0.0554237	-1.18037	11.9657	0.00633855	0.0534902	0.765315	4.80306	0.0511871	0.423425	-1.51077	11.868	7.94876e-05	0.00117182	6.76499	10.8902	1.64044e-107	1.14339e-104	5.91003	10.3562	4.16301e-30	3.70151e-27	5.85067	10.0665	4.46529e-34	3.43381e-31		ORF|Verified	ORF	NADPH oxidoreductase, interacts with phenolic substrates such as 17beta-estradiol, possible role in estrogen response, induced by oxidative, weak acid stress, nitric oxide, benomyl, GlcNAc, activated by Cap1p, Mnl1p, Sko1p, Hap43p-repressed
orf19.1250	orf19.1250	http://www.candidagenome.org/cgi-bin/locus.pl?locus=orf19.1250&organism=C_albicans_SC5314	orf19.1250	-3.20715	5.22974	2.64351e-26	3.11318e-25	-0.358487	5.99772	0.189334	0.335711	1.26394	3.90669	1.78034e-06	1.00702e-05	-0.273036	5.90392	0.440789	0.892592	0.994786	3.81838	0.0376017	0.178847	-0.00496511	6.0361	0.996232	1	1.05976	3.8448	0.0352662	0.131731	-1.468	5.42222	4.2917e-09	3.27516e-08	-1.61085	5.27704	1.95729e-06	1.83467e-05	-1.77307	5.48678	5.16088e-05	0.000450351	FAF1	ORF|Uncharacterized	ORF	Ortholog(s) have role in maturation of SSU-rRNA from tricistronic rRNA transcript (SSU-rRNA, 5.8S rRNA, LSU-rRNA) and cytoplasm, nucleolus localization
orf19.1251	BRN1	http://www.candidagenome.org/cgi-bin/locus.pl?locus=orf19.1251&organism=C_albicans_SC5314	BRN1	-0.567768	5.89888	0.00524724	0.00859193	0.100321	6.31608	0.612824	0.744375	0.627647	6.16018	0.000624931	0.00199367	0.131181	6.13737	0.663279	0.952589	0.204632	5.94393	0.554005	0.782104	-0.00575115	6.0708	0.994995	1	0.165427	5.92022	0.604672	0.785599	0.0851285	6.57103	0.637362	0.733475	-0.189459	6.217	0.525524	0.66252	-0.0383024	6.12539	0.903634	0.962458	BRN1	ORF|Uncharacterized	ORF	Putative condensin complex subunit, cell-cycle regulated periodic mRNA expression
orf19.1252	YME1	http://www.candidagenome.org/cgi-bin/locus.pl?locus=orf19.1252&organism=C_albicans_SC5314	YME1	1.77449	9.26952	6.35e-10	2.25484e-09	-0.017363	8.24019	0.952751	0.974714	-1.01492	9.70441	1.80074e-05	8.20381e-05	-0.290174	8.27685	0.424194	0.886116	-0.843627	9.9151	0.0333718	0.165749	-0.0607982	8.39066	0.86825	0.996082	-0.648704	9.98396	0.077606	0.223643	0.897483	8.91272	0.000182668	0.000625479	1.28385	9.00636	0.000955127	0.0041257	1.30476	9.22845	0.000396306	0.00278601	YME1	ORF|Uncharacterized	ORF	Ortholog(s) have ATP-dependent peptidase activity, role in chronological cell aging, misfolded or incompletely synthesized protein catabolic process, mitochondrion organization and i-AAA complex localization
orf19.1253	PHO4	http://www.candidagenome.org/cgi-bin/locus.pl?locus=orf19.1253&organism=C_albicans_SC5314	PHO4	-3.58115	5.98517	3.79144e-33	7.32328e-32	-1.30582	6.46823	9.80512e-07	1.08205e-05	1.83254	4.74288	7.13137e-18	2.2462e-16	-0.799218	6.82843	0.015687	0.151715	2.00924	4.96001	4.97179e-08	3.74036e-06	-0.491528	6.9557	0.144974	0.647344	2.18224	5.10743	3.53828e-09	1.93278e-07	-0.314781	5.69199	0.11229	0.181172	-0.782806	6.1462	0.0107302	0.0321235	-0.870484	6.3959	0.00423001	0.0203174	PHO4	ORF|Verified	ORF	Protein required for growth in medium lacking phosphate and for resistance to copper and Phloxine B, transcriptionally activated by Mnl1p under weak acid stress
orf19.1254	SEC23	http://www.candidagenome.org/cgi-bin/locus.pl?locus=orf19.1254&organism=C_albicans_SC5314	SEC23	-0.540191	8.36112	0.0226971	0.0337811	-0.253073	8.6023	0.276324	0.43629	0.436224	8.52314	0.0368907	0.0696613	-0.17163	8.50529	0.637366	0.947126	0.372256	8.31789	0.313712	0.609259	-0.0326345	8.5789	0.929225	1	0.516181	8.39532	0.147462	0.340244	0.272752	8.77463	0.175948	0.263543	0.0505709	8.54832	0.893232	0.943404	0.10615	8.6913	0.760875	0.888217	SEC23	ORF|Uncharacterized	ORF	Putative GTPase-activating protein, transcription is regulated upon yeast-hyphal switch
orf19.1255	ZCF5	http://www.candidagenome.org/cgi-bin/locus.pl?locus=orf19.1255&organism=C_albicans_SC5314	ZCF5	-0.324926	3.75719	0.185664	0.232945	0.905654	4.50897	7.15992e-05	0.000502651	1.09047	4.43575	4.31644e-07	2.81044e-06	0.747148	4.35887	0.0221735	0.198241	0.768081	4.25524	0.047099	0.209484	-0.825316	3.63048	0.0307276	0.31783	-0.596261	3.58071	0.152198	0.348223	-0.0213274	5.03167	0.896604	0.936307	-0.140957	4.72226	0.646338	0.764792	0.117741	3.31185	0.808651	0.914748		ORF|Verified	ORF	Putative transcription factor with zinc cluster DNA-binding motif, shows colony morphology-related gene regulation by Ssn6p
orf19.1257	orf19.1257	http://www.candidagenome.org/cgi-bin/locus.pl?locus=orf19.1257&organism=C_albicans_SC5314	orf19.1257	NA	NA	NA	NA	NA	NA	NA	NA	0.377911	1.0508	0.495896	0.595171	NA	NA	NA	NA	-0.862582	0.754832	0.299314	0.593393	NA	NA	NA	NA	-0.626031	0.700006	0.503448	0.708719	1.39124	0.778866	0.0014598	0.00407534	-0.338852	0.562625	0.841123	0.909388	NA	NA	NA	NA		ORF|Dubious	ORF	Ortholog of Candida albicans WO-1 : CAWG_03251
orf19.1258	orf19.1258	http://www.candidagenome.org/cgi-bin/locus.pl?locus=orf19.1258&organism=C_albicans_SC5314	orf19.1258	-1.71807	4.46527	1.13833e-07	3.25814e-07	0.749832	5.59198	0.0109564	0.0371372	2.06157	4.95699	3.54168e-19	1.3081e-17	1.44001	5.53316	5.4793e-05	0.00116218	2.53045	4.99729	2.57575e-08	2.26997e-06	0.549071	4.95616	0.186065	0.697676	2.27391	4.78791	2.29793e-06	5.36594e-05	-0.265348	5.9476	0.230162	0.330013	-0.347411	6.01945	0.387169	0.532069	0.320739	5.44855	0.486704	0.693906		ORF|Uncharacterized	ORF	Putative adhesin-like protein, regulated by Tsa1p, Tsa1Bp in minimal media at 37 deg, transcription is induced in response to alpha pheromone in SpiderM medium, clade-associated gene expression, Hap43p-induced gene
orf19.1259	orf19.1259	http://www.candidagenome.org/cgi-bin/locus.pl?locus=orf19.1259&organism=C_albicans_SC5314	orf19.1259	-0.660919	7.50654	0.00268391	0.00460217	-0.119784	7.8597	0.599555	0.733998	0.163587	7.45029	0.378737	0.483056	-0.149214	7.75855	0.684333	0.956014	0.145837	7.37872	0.67918	0.864603	-0.070006	7.80296	0.846561	0.993631	0.314353	7.46411	0.362675	0.585376	-0.25405	7.84016	0.203207	0.297848	-0.260044	7.66439	0.480661	0.621832	-0.119689	7.78427	0.728004	0.870932	SNT2	ORF|Uncharacterized	ORF	Ortholog(s) have DNA binding activity and Lid2 complex, Snt2C complex, spindle pole body localization
orf19.1260	LEA1	http://www.candidagenome.org/cgi-bin/locus.pl?locus=orf19.1260&organism=C_albicans_SC5314	LEA1	-2.04853	4.81659	5.73283e-17	3.59562e-16	-0.508738	5.36282	0.0140969	0.0449317	0.280833	3.84389	0.276416	0.377539	-0.216672	5.4931	0.472752	0.902585	0.698938	3.82008	0.129663	0.388863	-0.668787	5.31431	0.0442539	0.393944	0.9796	4.01837	0.018587	0.0830646	-1.13545	4.80019	4.0558e-08	2.68093e-07	-1.32008	4.97756	0.000280049	0.0014429	-0.541397	4.78354	0.124577	0.276435	LEA1	ORF|Uncharacterized	ORF	Protein similar to S. cerevisiae Lea1p, transcription is induced in response to alpha pheromone in SpiderM medium
orf19.1261	CGT1	http://www.candidagenome.org/cgi-bin/locus.pl?locus=orf19.1261&organism=C_albicans_SC5314	CGT1	-1.50065	5.77615	2.79827e-12	1.2166e-11	-0.634913	6.16056	0.00111212	0.00550129	-0.0183097	5.06157	0.91754	0.946051	-0.248338	6.31193	0.396121	0.869571	0.106854	5.25087	0.768167	0.909738	-0.607043	6.16744	0.0405515	0.372436	0.194154	5.28268	0.572834	0.762533	-0.761857	5.6508	0.000136277	0.000481886	-0.914726	5.90467	0.00200885	0.00783402	-0.425966	5.71418	0.162224	0.332778	CEG1	ORF|Verified	ORF	mRNA 5' guanylyltransferase, small subunit of mRNA capping enzyme, binds an RNA Pol II C-terminal domain peptide, Cet1p and Cgt1p form a 2:1 complex, functional homolog of S. cerevisiae Ceg1p
orf19.1263	CFL1	http://www.candidagenome.org/cgi-bin/locus.pl?locus=orf19.1263&organism=C_albicans_SC5314	CFL1	0.196642	4.93953	0.46988	0.52892	0.911047	5.47449	0.000169648	0.0010636	0.167004	5.3365	0.451709	0.55491	0.0942134	5.02346	0.749527	0.974186	-0.0498571	5.17226	0.92956	0.978579	1.2403	5.71811	9.0966e-05	0.00393538	0.909831	5.71853	0.0165955	0.0768014	-0.427474	5.82121	0.0448196	0.0831077	0.0544717	5.20456	0.881663	0.936268	-0.0801535	6.2445	0.793032	0.905481		ORF|Verified	ORF	Protein similar to ferric reductase Fre10p, possible functional homolog of S. cerevisiae Fre1p (reports differ), transcription is negatively regulated by Sfu1p, copper, amphotericin B, caspofungin, induced by ciclopirox olamine
orf19.1264	CFL2	http://www.candidagenome.org/cgi-bin/locus.pl?locus=orf19.1264&organism=C_albicans_SC5314	CFL2	-2.69776	6.0801	1.00061e-31	1.77968e-30	1.50413	7.91914	3.7228e-09	6.23444e-08	3.26949	6.8049	1.77216e-46	6.10902e-44	-0.631601	6.7771	0.0455884	0.341552	0.793253	4.84214	0.0453665	0.203835	1.07777	7.69777	0.00288462	0.0619735	3.23239	6.73979	7.60542e-16	1.551e-13	-0.813598	8.29485	0.000486596	0.0015111	-1.28414	6.02796	0.000112974	0.00065227	-0.518057	7.97748	0.154036	0.32047		ORF|Uncharacterized	ORF	Putative oxidoreductase, iron utilization, regulated by Sfu1p, Sef1p, Hap43p, Nrg1p, Tup1p, Rim101p, alkaline, low iron, fluphenazine, ciclopirox olamine, flucytosine, fluconazole, biofilm induced, caspofungin, amphotericin B repressed
orf19.1265	orf19.1265	http://www.candidagenome.org/cgi-bin/locus.pl?locus=orf19.1265&organism=C_albicans_SC5314	orf19.1265	-0.212089	6.76686	0.290864	0.347604	0.0381277	7.00718	0.855273	0.913497	-0.0613626	6.85423	0.740103	0.80709	-0.0680684	6.8639	0.830356	0.986057	-0.000369065	6.91497	0.999592	1	0.0646763	6.93713	0.844313	0.993118	0.163196	6.99535	0.613669	0.792621	-0.18862	7.0981	0.286125	0.393856	0.0613633	6.96611	0.850021	0.915115	0.143358	7.11753	0.648919	0.81589	TRS130	ORF|Uncharacterized	ORF	Ortholog(s) have Rab guanyl-nucleotide exchange factor activity and role in early endosome to Golgi transport, intra-Golgi vesicle-mediated transport, regulation of Rab GTPase activity
orf19.1266	orf19.1266	http://www.candidagenome.org/cgi-bin/locus.pl?locus=orf19.1266&organism=C_albicans_SC5314	orf19.1266	2.39104	5.22311	3.71072e-24	3.85368e-23	0.529194	4.01223	0.0397693	0.10408	-0.640986	5.90668	0.000381308	0.00128588	0.736268	3.9697	0.0257032	0.223306	-0.343621	5.97054	0.318553	0.613345	0.0493603	3.59467	0.906263	0.999879	-0.474794	5.90519	0.132209	0.317821	1.33959	5.20862	2.67601e-12	3.09716e-11	1.50144	5.31173	2.43289e-07	2.76319e-06	2.11104	5.07739	3.53039e-10	1.349e-08		ORF|Uncharacterized	ORF	Predicted ORF in Assemblies 19, 20 and 21, transcription detected in high-resolution tiling array experiments
orf19.1267	orf19.1267	http://www.candidagenome.org/cgi-bin/locus.pl?locus=orf19.1267&organism=C_albicans_SC5314	orf19.1267	1.27218	7.08682	0.00147686	0.00261065	0.651245	6.7977	0.0714375	0.163598	-0.72636	7.4951	0.0420749	0.0778166	0.463911	6.87892	0.329125	0.83684	-0.579651	7.83155	0.28076	0.5758	0.271981	6.77531	0.570834	0.931173	-0.623864	7.8124	0.23357	0.451735	0.0235114	7.26018	0.943818	0.968363	0.395099	7.40545	0.417828	0.563258	0.608582	7.3144	0.202275	0.388388	CAJ1	ORF|Uncharacterized	ORF	Has domain(s) with predicted heat shock protein binding, unfolded protein binding activity and role in protein folding
orf19.1267.1	orf19.1267.1	http://www.candidagenome.org/cgi-bin/locus.pl?locus=orf19.1267.1&organism=C_albicans_SC5314	orf19.1267.1	2.14011	6.65967	7.10535e-08	2.08586e-07	-0.338575	5.1965	0.428656	0.585456	-0.842588	7.22302	0.0111843	0.0252542	0.0209222	5.18759	0.967863	1	-0.98693	7.04303	0.0562797	0.235416	0.113042	5.23154	0.832304	0.992135	-1.12006	6.99196	0.0664042	0.202725	1.76581	6.29398	2.97303e-06	1.42692e-05	1.28786	6.06358	0.00272841	0.0102148	1.10625	6.01037	0.047067	0.137556	ISD11	ORF|Uncharacterized	ORF	Ortholog(s) have enzyme activator activity, role in iron-sulfur cluster assembly and extrinsic to mitochondrial inner membrane, mitochondrial matrix localization
orf19.1268	orf19.1268	http://www.candidagenome.org/cgi-bin/locus.pl?locus=orf19.1268&organism=C_albicans_SC5314	orf19.1268	0.724166	2.59106	0.0251881	0.037269	-0.284239	2.20295	0.451634	0.606703	-0.359359	2.91339	0.205363	0.297729	0.287582	2.21246	0.560973	0.92918	-0.632306	2.87293	0.201841	0.48596	-0.376014	1.94045	0.502786	0.906428	-0.413964	2.98205	0.386226	0.608532	0.774712	2.61754	0.017148	0.0361335	0.211392	2.556	0.648066	0.766254	1.13737	2.44472	0.0218901	0.0765595		ORF|Uncharacterized	ORF	Predicted ORF in Assemblies 19, 20 and 21, transcription detected in high-resolution tiling array experiments
orf19.1270	FRE3	http://www.candidagenome.org/cgi-bin/locus.pl?locus=orf19.1270&organism=C_albicans_SC5314	FRE3	0.428373	3.84392	0.0816688	0.111108	1.30255	4.54305	2.1238e-09	3.69613e-08	0.856	4.79025	2.92766e-05	0.000126505	0.708463	4.07401	0.0327309	0.266659	0.464984	4.52792	0.211206	0.495034	0.0671899	3.73382	0.870703	0.996213	-0.419973	4.07528	0.295781	0.518062	0.10599	5.25378	0.565708	0.67121	0.334313	4.65357	0.276404	0.414739	0.143734	3.91684	0.713282	0.861132		ORF|Uncharacterized	ORF	Protein with similarity to ferric reductase Fre10p, possibly an essential gene, disruptants not obtained by UAU1 method
orf19.1272	orf19.1272	http://www.candidagenome.org/cgi-bin/locus.pl?locus=orf19.1272&organism=C_albicans_SC5314	orf19.1272	-1.29701	5.92134	7.72762e-10	2.72806e-09	-0.464683	6.32532	0.026703	0.0750365	0.514158	5.63765	0.0062109	0.0150954	-0.27214	6.45139	0.357043	0.85076	0.943418	5.73629	0.00512709	0.0469657	-0.672895	6.2919	0.027409	0.299906	0.418817	5.41368	0.208167	0.422786	-0.195115	6.14242	0.281024	0.38821	-0.209355	6.31482	0.488009	0.628464	-0.282732	5.86078	0.337346	0.547876	YGR111W	ORF|Uncharacterized	ORF	Ortholog(s) have role in regulation of cell size and cytoplasm, nucleus localization
orf19.1273	orf19.1273	http://www.candidagenome.org/cgi-bin/locus.pl?locus=orf19.1273&organism=C_albicans_SC5314	orf19.1273	-0.783098	5.13082	0.000795253	0.00146069	-1.07722	5.12922	3.63873e-07	4.45028e-06	-0.95188	4.50812	3.98678e-05	0.000167488	-0.694717	5.21932	0.0372725	0.294959	-0.454959	4.8622	0.310393	0.605763	-0.0591417	5.49311	0.869843	0.996112	0.0847895	5.09992	0.83517	0.922138	-0.531735	4.43429	0.0112561	0.0248624	-0.232593	4.82643	0.613954	0.73755	-0.298151	5.3999	0.405258	0.618809	GIM3	ORF|Uncharacterized	ORF	Ortholog(s) have tubulin binding activity, role in tubulin complex assembly and prefoldin complex localization
orf19.1274	orf19.1274	http://www.candidagenome.org/cgi-bin/locus.pl?locus=orf19.1274&organism=C_albicans_SC5314	orf19.1274	0.339166	1.16854	0.554493	0.612234	1.1101	1.57265	0.00841371	0.03006	1.27006	2.11819	0.00149376	0.00431508	-0.00163941	1.29737	1	1	0.632431	0.962359	0.519665	0.760031	-1.66045	0.926759	0.0273186	0.299815	-0.242543	0.777629	0.84601	0.926914	0.62308	2.3983	0.0417257	0.078063	-0.255532	1.32328	0.791957	0.875669	NA	NA	NA	NA		ORF|Uncharacterized	ORF	Has domain(s) with predicted DNA binding, zinc ion binding activity, role in transcription, DNA-dependent and nucleus localization
orf19.1275	GAT1	http://www.candidagenome.org/cgi-bin/locus.pl?locus=orf19.1275&organism=C_albicans_SC5314	GAT1	1.99376	4.68523	1.30506e-17	8.58478e-17	1.24556	4.2691	2.14568e-08	3.20459e-07	0.53138	5.87235	0.00609757	0.0148635	1.0632	4.05899	0.00163655	0.0227233	1.36292	6.38028	0.000399113	0.00653084	0.709538	3.84314	0.0534212	0.432397	0.179976	5.63128	0.589454	0.774379	1.40575	5.75897	4.85103e-13	6.14757e-12	2.39865	6.22698	2.15707e-11	6.39315e-10	1.63244	5.25397	6.11243e-07	9.35414e-06	GAT1	ORF|Verified	ORF	Zinc finger transcriptional regulator of nitrogen utilization, required for nitrogen catabolite repression and utilization of isoleucine, tyrosine and tryptophan N sources, required for virulence in a mouse systemic infection model
orf19.1276	orf19.1276	http://www.candidagenome.org/cgi-bin/locus.pl?locus=orf19.1276&organism=C_albicans_SC5314	orf19.1276	1.89027	4.88623	8.35318e-06	1.94929e-05	-0.430658	3.61828	0.302698	0.464361	-1.3843	5.24749	1.08685e-05	5.19161e-05	-0.232693	3.55225	0.730231	0.969909	-1.30998	5.23059	0.0118744	0.0821346	0.360128	3.83527	0.575174	0.932311	-1.09618	5.29648	0.0879093	0.24369	1.04191	4.15373	0.000402181	0.00126905	1.0507	4.12392	0.0132614	0.0380764	0.713369	4.46598	0.270619	0.474337		ORF|Uncharacterized	ORF	Predicted ORF in Assemblies 19, 20 and 21, not essential for viability, similar to S. cerevisiae Vhs3p, which is a putative phosphopantothenoylcysteine decarboxylase
orf19.1277	orf19.1277	http://www.candidagenome.org/cgi-bin/locus.pl?locus=orf19.1277&organism=C_albicans_SC5314	orf19.1277	3.03227	4.34019	1.28696e-20	1.05908e-19	1.12163	2.99287	0.00158197	0.00735137	-0.599755	5.12658	0.0466399	0.0851931	1.59241	3.27425	0.000120712	0.00235715	0.398893	5.67519	0.449076	0.713297	1.1197	2.94539	0.0277226	0.302609	-1.17592	4.98551	0.00394104	0.0265251	1.44089	4.42532	2.71549e-05	0.00011004	1.99669	5.24022	4.29332e-05	0.00028069	0.974412	4.02382	0.0358933	0.111805		ORF|Uncharacterized	ORF	Hap43p-repressed gene, repressed by Rgt1p, late-stage biofilm-induced gene
orf19.1279	CDS1	http://www.candidagenome.org/cgi-bin/locus.pl?locus=orf19.1279&organism=C_albicans_SC5314	CDS1	0.732391	7.44835	0.00307061	0.00522098	-0.137362	7.08931	0.532464	0.676109	-0.691581	7.68514	0.00166973	0.00476134	-0.0230601	7.13614	0.948772	1	-0.187769	7.87826	0.639874	0.839333	-0.335055	6.99932	0.322194	0.820287	-0.454659	7.75576	0.225495	0.442405	0.296789	7.33934	0.136736	0.213316	0.631483	7.57852	0.08585	0.168931	0.730266	7.30729	0.0238323	0.0821842	CDS1	ORF|Verified	ORF	Protein similar to S. cerevisiae Cds1p, transposon mutation affects filamentous growth
orf19.1280	SUI1	http://www.candidagenome.org/cgi-bin/locus.pl?locus=orf19.1280&organism=C_albicans_SC5314	SUI1	-1.45816	7.6594	1.3788e-08	4.32615e-08	-0.849114	7.96319	0.00103431	0.00516463	-0.0497257	6.95194	0.824781	0.876475	-0.365205	8.03717	0.345443	0.84314	0.451071	7.12157	0.227917	0.51627	-0.171772	8.12828	0.652776	0.950935	0.778858	7.31293	0.0449953	0.157417	-0.532236	7.39667	0.0149253	0.0319727	-0.530532	7.70287	0.158097	0.270747	-0.352198	7.94984	0.341439	0.551967	SUI1	ORF|Uncharacterized	ORF	Putative translation initiation factor, flucytosine induced, genes encoding ribosomal subunits, translation factors, and tRNA synthetases are downregulated upon phagocytosis by murine macrophage
orf19.1281	orf19.1281	http://www.candidagenome.org/cgi-bin/locus.pl?locus=orf19.1281&organism=C_albicans_SC5314	orf19.1281	-0.233788	4.38516	0.511088	0.569284	0.012371	4.61381	0.954931	0.97598	0.230368	4.58571	0.455056	0.55746	-0.369051	4.52231	0.373442	0.858285	0.0537461	4.75098	0.923768	0.977836	-0.0991939	4.6541	0.827896	0.991457	-0.0569594	4.70916	0.903976	0.95833	0.109667	4.8291	0.69874	0.784816	0.438197	4.65927	0.228144	0.357674	0.111053	4.72307	0.803662	0.91237	CWC25	ORF|Uncharacterized	ORF	Ortholog(s) have role in mRNA splicing, via spliceosome and U2-type spliceosomal complex localization
orf19.1282	CKS1	http://www.candidagenome.org/cgi-bin/locus.pl?locus=orf19.1282&organism=C_albicans_SC5314	CKS1	-1.155	4.71213	1.95411e-06	4.9177e-06	-0.843837	4.93458	0.000274149	0.00162994	-0.454963	4.07524	0.0485083	0.0881905	-0.26897	5.18424	0.401275	0.871646	0.253842	4.43883	0.49855	0.749404	-0.206571	5.21815	0.525801	0.916552	0.36714	4.47915	0.322308	0.543376	-0.633629	4.3474	0.00345154	0.00883373	-0.525515	4.91455	0.08656	0.170006	-0.434678	5.00068	0.181184	0.35991	CKS1	ORF|Uncharacterized	ORF	Ortholog(s) have histone binding, protein kinase activator activity, ubiquitin binding activity
orf19.1283	MEC1	http://www.candidagenome.org/cgi-bin/locus.pl?locus=orf19.1283&organism=C_albicans_SC5314	MEC1	0.990569	7.97809	3.4148e-05	7.42322e-05	0.356068	7.70859	0.118593	0.239228	0.309147	8.77444	0.155728	0.237011	-0.0915561	7.44679	0.801637	0.982833	0.210436	8.66955	0.591909	0.809822	0.598275	7.82749	0.0964232	0.563164	0.179094	8.64928	0.622262	0.798448	1.06459	8.66488	4.29975e-07	2.41904e-06	1.34341	8.32861	0.000466876	0.0022491	0.678232	8.54829	0.0516903	0.147017	MEC1	ORF|Verified	ORF	Cell cycle checkpoint protein with a role in genome integrity, RNA abundance regulated by tyrosol and cell density
orf19.1285	orf19.1285	http://www.candidagenome.org/cgi-bin/locus.pl?locus=orf19.1285&organism=C_albicans_SC5314	orf19.1285	1.15898	6.46632	5.42351e-07	1.44906e-06	0.738017	6.31102	0.000532655	0.00289789	-0.238847	7.04136	0.261424	0.361037	0.474272	6.1552	0.128218	0.608945	-0.263237	7.08556	0.487173	0.741151	0.281452	6.05579	0.372059	0.849565	-0.532998	6.96385	0.121933	0.302262	0.303282	6.95387	0.119104	0.1905	0.54823	6.77572	0.0974225	0.185942	0.529017	6.55059	0.0853679	0.211335	NVJ2	ORF|Verified	ORF	Plasma membrane-localized protein of unknown function, Hap43p-repressed gene
orf19.1286	orf19.1286	http://www.candidagenome.org/cgi-bin/locus.pl?locus=orf19.1286&organism=C_albicans_SC5314	orf19.1286	0.0598585	1.26355	0.855568	0.881587	0.736401	1.57779	0.0754344	0.1708	0.23441	1.50999	0.662767	0.742189	1.10927	1.622	0.0396441	0.308119	0.0509688	1.59963	1	1	-1.04016	0.829917	0.112599	0.593241	-0.870311	1.30861	0.274031	0.495323	-0.332652	1.87455	0.472435	0.584995	-0.593973	1.96147	0.292671	0.433813	0.721244	0.73222	0.289258	0.494309		ORF|Dubious	ORF	Ortholog of Candida albicans WO-1 : CAWG_04776
orf19.1287	orf19.1287	http://www.candidagenome.org/cgi-bin/locus.pl?locus=orf19.1287&organism=C_albicans_SC5314	orf19.1287	-4.00631	5.90525	1.86337e-40	6.53257e-39	0.0455174	6.94512	0.830343	0.895491	2.76239	5.01021	1.17918e-14	2.52305e-13	0.188453	7.01941	0.576415	0.932722	2.41881	5.00015	3.59098e-08	2.8897e-06	-0.482958	6.70862	0.165188	0.67313	2.68951	5.21702	3.21284e-10	2.11357e-08	-1.16684	6.66432	9.36483e-06	4.09662e-05	-1.41066	6.67707	5.71724e-05	0.000359073	-0.425397	6.32911	0.21556	0.406911		ORF|Uncharacterized	ORF	Biofilm-induced gene
orf19.1288	FOX2	http://www.candidagenome.org/cgi-bin/locus.pl?locus=orf19.1288&organism=C_albicans_SC5314	FOX2	-0.293863	5.43608	0.17642	0.222821	1.71346	6.78607	1.5128e-13	4.25297e-12	2.08968	6.90234	9.58577e-29	8.37742e-27	1.77704	6.62786	1.51916e-07	5.13427e-06	1.57586	6.47414	1.38496e-05	0.000433696	1.74828	6.61509	4.59423e-07	4.10778e-05	1.74679	6.60399	3.8767e-07	1.20238e-05	0.208021	7.66581	0.324788	0.435155	-0.239615	7.25195	0.510076	0.649328	0.0161464	7.31851	0.962955	0.994811	FOX2	ORF|Verified	ORF	3-hydroxyacyl-CoA epimerase, required for fatty acid beta-oxidation, upregulated upon phagocytosis, transcription regulated by Mig1p, by white-opaque switching and by DNA methylation, transcriptional activation by oleate requires Ctf1p
orf19.1289	SCT1	http://www.candidagenome.org/cgi-bin/locus.pl?locus=orf19.1289&organism=C_albicans_SC5314	SCT1	-0.199037	7.16392	0.365864	0.425742	-0.190134	7.28529	0.381266	0.542965	-0.442272	7.07753	0.0243779	0.0493169	-0.0851196	7.29969	0.810136	0.985405	-0.0937329	7.28388	0.802636	0.926546	-0.181808	7.26056	0.599948	0.942153	-0.51979	7.08599	0.134636	0.321634	-0.330222	7.19556	0.0789572	0.135069	-0.0489838	7.33828	0.88958	0.941463	-0.321262	7.093	0.32068	0.530615	SCT1	ORF|Uncharacterized	ORF	Putative glycerol-3-phosphate O-acyltransferase, fungal-specific (no human or murine homolog)
orf19.1290	XKS1	http://www.candidagenome.org/cgi-bin/locus.pl?locus=orf19.1290&organism=C_albicans_SC5314	XKS1	2.71801	5.91096	6.66112e-22	5.99402e-21	1.0274	4.73143	4.91664e-05	0.000358955	0.462093	7.17925	0.0379137	0.0713108	1.00773	4.8464	0.00190909	0.0259223	-0.172723	6.89872	0.681483	0.86646	0.657641	4.63187	0.0556718	0.439654	-1.2706	6.4823	0.000783996	0.00744797	2.26815	6.8401	5.92714e-30	3.57509e-28	1.52614	6.31737	2.26784e-05	0.00016035	0.843172	5.47302	0.00529241	0.0244436	XKS1	ORF|Uncharacterized	ORF	Putative xylulokinase, Hap43p-repressed gene, increased expression in response to prostaglandins
orf19.1291	ABZ1	http://www.candidagenome.org/cgi-bin/locus.pl?locus=orf19.1291&organism=C_albicans_SC5314	ABZ1	-0.700229	6.87339	0.00327527	0.0055472	-0.233719	7.18555	0.28762	0.448878	0.25106	6.83228	0.237146	0.334116	-0.331436	7.16366	0.334224	0.840824	0.0258132	6.76529	0.940066	0.985599	-0.371154	7.15379	0.277688	0.78662	-0.31837	6.59687	0.389774	0.612073	-0.0963248	7.1799	0.614846	0.714246	-0.238434	6.97918	0.471419	0.613055	-0.48897	6.80845	0.118562	0.268144	ABZ1	ORF|Uncharacterized	ORF	Ortholog(s) have 4-amino-4-deoxychorismate synthase activity, role in para-aminobenzoic acid biosynthetic process and cytosol, nucleus localization
orf19.1295	VAS1	http://www.candidagenome.org/cgi-bin/locus.pl?locus=orf19.1295&organism=C_albicans_SC5314	VAS1	-1.25962	9.46731	1.56586e-06	3.99031e-06	-0.536266	9.8399	0.0375726	0.0993356	0.85995	9.41873	0.000192147	0.000695202	-0.38839	9.82348	0.312554	0.832759	1.26922	9.56868	0.00187444	0.0214735	-0.274522	9.88123	0.458374	0.886988	0.612283	9.13326	0.107682	0.278091	0.25827	9.8427	0.247197	0.350354	0.433512	9.9541	0.266456	0.403411	-0.29099	9.67416	0.412292	0.624497	VAS1	ORF|Uncharacterized	ORF	Putative tRNA-Val synthetase, genes encoding ribosomal subunits, translation factors, and tRNA synthetases are downregulated upon phagocytosis by murine macrophage
orf19.1296	orf19.1296	http://www.candidagenome.org/cgi-bin/locus.pl?locus=orf19.1296&organism=C_albicans_SC5314	orf19.1296	-0.857562	4.90991	0.000734103	0.00135412	-0.146013	5.32508	0.565061	0.703975	0.619714	5.01035	0.00758353	0.0179877	-0.143156	5.19734	0.640149	0.947446	0.316964	4.7148	0.423774	0.695384	-0.449177	5.06648	0.165262	0.67313	-0.143904	4.4657	0.772361	0.890987	0.0302866	5.4302	0.883203	0.926632	-0.298048	5.08758	0.316936	0.460352	-0.401484	4.72388	0.244346	0.444082	PRP31	ORF|Uncharacterized	ORF	Ortholog(s) have role in spliceosomal snRNP assembly and U4/U6 x U5 tri-snRNP complex, mitochondrion localization
orf19.1297	orf19.1297	http://www.candidagenome.org/cgi-bin/locus.pl?locus=orf19.1297&organism=C_albicans_SC5314	orf19.1297	0.926964	4.32854	0.000197075	0.000390864	0.962572	4.47045	0.000123349	0.000811828	0.353518	5.12288	0.0749873	0.128655	0.713496	4.24029	0.031514	0.260824	0.322604	5.10041	0.375569	0.659706	0.742957	4.27404	0.0394486	0.367769	0.186404	5.0375	0.597693	0.78048	0.44063	5.25126	0.0319578	0.0619886	0.695117	5.03244	0.0210803	0.0555948	0.575059	4.9672	0.0694052	0.182393	ATG20	ORF|Uncharacterized	ORF	Ortholog(s) have phosphatidylinositol-3-phosphate binding activity and role in CVT pathway, early endosome to Golgi transport, macroautophagy, mitochondrion degradation
orf19.1298	NUP84	http://www.candidagenome.org/cgi-bin/locus.pl?locus=orf19.1298&organism=C_albicans_SC5314	NUP84	-1.55568	6.31924	1.04659e-11	4.3566e-11	-0.178199	6.92164	0.407143	0.566789	0.542771	5.86714	0.0127292	0.0281515	-0.169669	6.93043	0.616116	0.943553	0.51185	5.85256	0.173901	0.452411	-0.283817	6.88285	0.408683	0.866182	0.496948	5.83238	0.196999	0.410085	-0.71245	6.68378	0.000629867	0.00189595	-0.783793	6.60684	0.0197755	0.0527347	-0.635023	6.53049	0.0812974	0.204306	NUP84	ORF|Uncharacterized	ORF	Ortholog(s) have structural constituent of nuclear pore activity
orf19.1299	RPN6	http://www.candidagenome.org/cgi-bin/locus.pl?locus=orf19.1299&organism=C_albicans_SC5314	RPN6	1.87304	7.25853	2.16983e-10	8.09849e-10	0.567045	6.47324	0.0461078	0.117261	-0.601715	7.86171	0.0191764	0.0400503	0.101148	6.07059	0.803605	0.983246	-0.590349	7.59147	0.135393	0.399063	0.13881	6.09542	0.735462	0.973422	-0.342996	7.69194	0.39229	0.614605	0.826827	7.35456	0.00100396	0.00291567	1.14885	6.89671	0.00202019	0.00786347	1.39729	7.09274	0.000420804	0.0029153	RPN6	ORF|Uncharacterized	ORF	Putative 26S proteasome subunit, Hap43p-induced gene, regulated by Gcn2p and Gcn4p
orf19.130	orf19.130	http://www.candidagenome.org/cgi-bin/locus.pl?locus=orf19.130&organism=C_albicans_SC5314	orf19.130	1.26242	6.52432	8.78754e-09	2.8036e-08	0.531794	6.17529	0.0266729	0.0749859	0.0310022	7.25825	0.866324	0.908897	0.129508	5.98542	0.683862	0.955981	-0.119676	7.19532	0.749364	0.900503	0.0707381	5.96032	0.825812	0.991457	-0.567652	6.99245	0.102049	0.268755	0.882496	7.08125	2.50758e-05	0.000102609	1.06889	6.77591	0.00204896	0.00795222	0.736173	6.48109	0.0224955	0.0783203	VPS15	ORF|Uncharacterized	ORF	Ortholog(s) have protein serine/threonine kinase activity, ubiquitin binding activity
orf19.1300	orf19.1300	http://www.candidagenome.org/cgi-bin/locus.pl?locus=orf19.1300&organism=C_albicans_SC5314	orf19.1300	-0.779291	6.03835	0.0142108	0.0218586	-0.285555	6.36084	0.3334	0.49591	-0.0303621	5.81393	0.914118	0.943778	-0.168802	6.67058	0.641343	0.947858	0.141921	6.14286	0.706167	0.878827	-0.585979	6.49494	0.112768	0.593448	-0.235723	5.95416	0.516737	0.7203	-0.404235	6.18918	0.106498	0.173478	-0.396847	6.5017	0.266248	0.403246	-0.301682	6.10692	0.415793	0.628336	OMS1	ORF|Verified	ORF	Putative mitochondrial membrane protein, homozygous transposon insertion causes decreased colony wrinkling under filamentous growth-inducing conditions, but does not block true hyphal formation in liquid media
orf19.1301	orf19.1301	http://www.candidagenome.org/cgi-bin/locus.pl?locus=orf19.1301&organism=C_albicans_SC5314	orf19.1301	0.157002	4.88096	0.50238	0.560763	0.257797	5.0452	0.264948	0.423495	-0.206801	5.07377	0.316749	0.420143	0.271634	5.12791	0.385872	0.86215	0.270464	5.4353	0.476205	0.733343	0.171779	5.07368	0.599263	0.942153	0.135719	5.35248	0.707898	0.854394	-0.188344	5.23786	0.35745	0.469786	0.285317	5.50698	0.366108	0.51046	0.293899	5.39209	0.33329	0.543873	TMA17	ORF|Uncharacterized	ORF	Ortholog(s) have cytoplasm, nucleus, ribosome localization
orf19.1302	orf19.1302	http://www.candidagenome.org/cgi-bin/locus.pl?locus=orf19.1302&organism=C_albicans_SC5314	orf19.1302	NA	NA	NA	NA	1.94426	0.817783	0.000143225	0.000925005	NA	NA	NA	NA	1.30776	0.61476	0.116514	0.585561	NA	NA	NA	NA	NA	NA	NA	NA	NA	NA	NA	NA	-0.570687	1.29913	0.177752	0.265992	-2.02366	0.656612	0.0139356	0.0396775	0.0988013	0.662591	1	1		ORF|Uncharacterized	ORF	Ortholog of Candida dubliniensis CD36 : CD36_43500, Spathaspora passalidarum NRRL Y-27907 : SPAPADRAFT_64619, Candida tropicalis MYA-3404 : CTRG_00335 and Candida albicans WO-1 : CAWG_03437
orf19.1303	orf19.1303	http://www.candidagenome.org/cgi-bin/locus.pl?locus=orf19.1303&organism=C_albicans_SC5314	orf19.1303	-1.11034	4.92038	6.93216e-07	1.83263e-06	-0.0267765	5.45953	0.894771	0.939532	0.842652	4.9715	6.76767e-05	0.00027145	-0.102931	5.38415	0.735835	0.971167	0.453662	4.71467	0.231863	0.520807	-0.159852	5.3684	0.608588	0.942738	0.707884	4.87706	0.0602143	0.190088	-0.114683	5.54791	0.539216	0.646874	-0.437891	5.23683	0.155255	0.26723	-0.0781599	5.32512	0.808136	0.914579	MRF1	ORF|Uncharacterized	ORF	Ortholog(s) have translation release factor activity, role in mitochondrial translational termination and mitochondrion localization
orf19.1304	orf19.1304	http://www.candidagenome.org/cgi-bin/locus.pl?locus=orf19.1304&organism=C_albicans_SC5314	orf19.1304	-3.25729	5.38008	3.24837e-36	8.04138e-35	-0.286677	6.19334	0.129721	0.256285	1.16184	3.93332	2.79463e-06	1.50789e-05	-0.38402	6.05491	0.190069	0.708555	0.957864	3.49662	0.0483728	0.213036	-0.428982	6.04083	0.153691	0.665028	1.44134	3.7927	0.000564441	0.00570785	-1.68265	5.6053	4.93937e-19	1.21509e-17	-2.04516	5.27153	2.26276e-08	3.23756e-07	-1.47933	5.33383	5.84853e-06	6.76318e-05	RRP4	ORF|Uncharacterized	ORF	Ortholog(s) have role in U4 snRNA 3'-end processing, exonucleolytic trimming to generate mature 3'-end of 5.8S rRNA from tricistronic rRNA transcript (SSU-rRNA, 5.8S rRNA and LSU-rRNA), more
orf19.1305	orf19.1305	http://www.candidagenome.org/cgi-bin/locus.pl?locus=orf19.1305&organism=C_albicans_SC5314	orf19.1305	-2.73856	5.2818	1.21922e-19	9.36018e-19	-0.450766	5.97701	0.131231	0.258182	0.661069	3.94653	0.00933204	0.0216226	-0.530314	5.92178	0.131056	0.613025	0.474665	3.72858	0.319678	0.61455	-0.718502	5.85288	0.0508894	0.421536	0.114808	3.55395	0.822232	0.915136	-1.50135	5.3531	1.10386e-07	6.86272e-07	-1.75007	5.11294	2.62252e-06	2.35875e-05	-1.87999	4.88117	3.09065e-06	3.88034e-05	TRM5	ORF|Uncharacterized	ORF	Ortholog(s) have tRNA (guanine) methyltransferase activity, role in tRNA methylation and mitochondrial matrix, nucleus localization
orf19.1306	orf19.1306	http://www.candidagenome.org/cgi-bin/locus.pl?locus=orf19.1306&organism=C_albicans_SC5314	orf19.1306	-3.64207	5.92926	1.03233e-36	2.65299e-35	-0.524841	6.68885	0.0237669	0.0684262	1.31857	4.2601	1.17773e-07	8.64832e-07	-0.402295	6.8938	0.218813	0.744264	0.993767	4.13083	0.0231431	0.129783	-0.43347	6.88604	0.182764	0.695197	1.18659	4.24675	0.0054712	0.0340171	-1.68642	5.96091	4.60883e-19	1.13824e-17	-2.2088	6.06894	8.17411e-12	2.73525e-10	-1.94649	6.06682	8.05318e-10	2.79137e-08		ORF|Uncharacterized	ORF	Ortholog(s) have cytosol, nucleus localization
orf19.1307	orf19.1307	http://www.candidagenome.org/cgi-bin/locus.pl?locus=orf19.1307&organism=C_albicans_SC5314	orf19.1307	0.452728	1.83101	0.311892	0.369458	2.32789	3.15479	7.04774e-18	3.31724e-16	1.83033	3.35174	8.94518e-11	1.10567e-09	1.89432	2.68411	1.20262e-05	0.000293544	1.94953	3.10966	0.000176748	0.00341805	0.973273	2.08993	0.0530443	0.431136	1.71426	2.95289	0.000942102	0.00873139	0.0893231	4.0614	0.672596	0.763517	0.376329	3.61833	0.311739	0.455119	1.12186	3.17506	0.00820049	0.0351809		ORF|Uncharacterized	ORF	Has domain(s) with predicted membrane localization
orf19.1308	orf19.1308	http://www.candidagenome.org/cgi-bin/locus.pl?locus=orf19.1308&organism=C_albicans_SC5314	orf19.1308	-2.35477	6.60785	6.2114e-27	7.61053e-26	-0.443019	7.25831	0.0517222	0.128701	0.879394	5.73659	7.85759e-06	3.87879e-05	-0.130901	7.44355	0.71518	0.965087	1.04629	5.67698	0.00254289	0.0276668	-0.460238	7.30105	0.195647	0.706374	1.20384	5.77524	0.000266014	0.00315402	-0.910765	6.80016	2.63493e-06	1.27933e-05	-1.30622	6.97054	8.34503e-05	0.00050038	-0.774306	6.79297	0.016023	0.0595971	VBA1	ORF|Uncharacterized	ORF	Predicted membrane transporter, member of the drug:proton antiporter (14 spanner) (DHA2) family, major facilitator superfamily (MFS)
orf19.1309	orf19.1309	http://www.candidagenome.org/cgi-bin/locus.pl?locus=orf19.1309&organism=C_albicans_SC5314	orf19.1309	1.6094	5.26404	2.42704e-12	1.06128e-11	-0.0164178	4.37103	0.959142	0.978674	-0.336637	5.9137	0.0884234	0.147809	0.0445427	4.34606	0.905227	0.995614	-0.170656	6.06101	0.63225	0.836124	0.746315	4.74802	0.0280366	0.303555	-0.18325	6.05793	0.58589	0.771518	1.41934	5.3765	1.53768e-13	2.05669e-12	1.61002	5.47436	5.49282e-08	7.15124e-07	0.942855	5.68614	0.00233212	0.0124456		ORF|Uncharacterized	ORF	Ortholog of C. parapsilosis CDC317 : CPAR2_403630, Candida tenuis NRRL Y-1498 : CANTEDRAFT_114295, Debaryomyces hansenii CBS767 : DEHA2G17336g and Candida dubliniensis CD36 : CD36_43290
orf19.131	orf19.131	http://www.candidagenome.org/cgi-bin/locus.pl?locus=orf19.131&organism=C_albicans_SC5314	orf19.131	-0.804275	2.96193	0.0137424	0.0211919	-0.586934	3.12087	0.0368673	0.0978662	-0.170208	2.59208	0.585701	0.675264	-0.436781	2.99225	0.305432	0.829852	-0.438499	2.70465	0.407727	0.685359	-0.519918	2.96179	0.291646	0.79895	-0.401497	2.66103	0.443581	0.659337	-0.266977	2.86937	0.364102	0.476233	-0.362933	2.72804	0.449131	0.591632	-0.192003	2.68464	0.699243	0.851325		ORF|Uncharacterized	ORF	Ortholog of C. parapsilosis CDC317 : CPAR2_602800, Candida tenuis NRRL Y-1498 : CANTEDRAFT_94450, Debaryomyces hansenii CBS767 : DEHA2F15554g and Candida dubliniensis CD36 : CD36_61330
orf19.131.2	orf19.131.2	http://www.candidagenome.org/cgi-bin/locus.pl?locus=orf19.131.2&organism=C_albicans_SC5314	orf19.131.2	-0.0649649	6.79957	0.777494	0.81575	-1.18469	6.47732	5.22657e-07	6.20893e-06	-1.34135	6.4735	3.66923e-12	5.63553e-11	-0.4161	6.7591	0.25795	0.781987	-0.479883	6.79351	0.189614	0.472155	-0.251748	6.83418	0.478313	0.897299	-0.44244	6.80736	0.195968	0.409193	-0.0924274	5.8839	0.652213	0.745369	-0.00926052	6.62925	0.983526	0.999913	-0.0967818	6.72987	0.775031	0.895229	YPR063C	ORF|Uncharacterized	ORF	Ortholog(s) have endoplasmic reticulum localization
orf19.1310	orf19.1310	http://www.candidagenome.org/cgi-bin/locus.pl?locus=orf19.1310&organism=C_albicans_SC5314	orf19.1310	0.240867	5.4354	0.298342	0.35549	-0.124137	5.36213	0.569034	0.707506	-0.315832	5.62188	0.144114	0.222389	-0.0797975	5.30069	0.799461	0.980837	-0.254309	5.54905	0.518232	0.759272	-0.151665	5.27503	0.634519	0.946577	-0.433237	5.46312	0.244799	0.463584	0.171786	5.55315	0.384005	0.496775	0.129293	5.43685	0.668845	0.783676	0.0813204	5.31458	0.821439	0.921498	RAD34	ORF|Uncharacterized	ORF	Ortholog(s) have role in nucleotide-excision repair and nucleus localization
orf19.1311	SPO75	http://www.candidagenome.org/cgi-bin/locus.pl?locus=orf19.1311&organism=C_albicans_SC5314	SPO75	0.288462	5.78354	0.147954	0.190316	0.1682	5.83712	0.379817	0.541412	-0.252527	6.02213	0.185381	0.274486	-7.53238e-05	5.70194	1	1	-0.346413	5.91709	0.323146	0.617943	-0.0229895	5.69721	0.953346	1	-0.273002	5.94691	0.39968	0.62331	-0.00930334	6.07392	0.958446	0.977774	0.0106249	5.81143	0.97767	0.995422	0.158951	5.84365	0.601566	0.787093	SPO75	ORF|Uncharacterized	ORF	Ortholog(s) have role in ascospore wall assembly
orf19.1313	CDR3	http://www.candidagenome.org/cgi-bin/locus.pl?locus=orf19.1313&organism=C_albicans_SC5314	CDR3	-1.43384	4.153	4.32254e-09	1.4148e-08	-0.0424718	4.75015	0.824316	0.892235	0.0768064	3.52616	0.76077	0.823979	0.409001	4.8815	0.188261	0.704932	-0.197012	3.32848	0.690483	0.872509	0.35451	4.85401	0.310005	0.812217	0.20917	3.4976	0.62214	0.798448	-1.19146	4.43088	1.87947e-07	1.12607e-06	-1.949	4.51866	4.6259e-09	7.88811e-08	-1.43556	4.55579	7.103e-05	0.000594526		ORF|Verified	ORF	Transporter of the Pdrp/Cdrp family of the ATP-binding cassette (ABC) superfamily, transports phospholipids in an out-to-in direction, expressed in opaque-phase cells, induced by macrophage interaction, fluconazole-downregulated
orf19.1314	orf19.1314	http://www.candidagenome.org/cgi-bin/locus.pl?locus=orf19.1314&organism=C_albicans_SC5314	orf19.1314	1.42956	4.76707	5.52508e-07	1.47424e-06	0.176974	4.11422	0.487825	0.639306	-1.28658	5.01565	1.42253e-07	1.02162e-06	-0.587806	3.87371	0.0971512	0.531652	-0.770536	5.18173	0.0664594	0.261305	0.22886	4.25833	0.545467	0.921025	-0.986758	5.1145	0.0155233	0.0732239	0.0895914	4.39953	0.659042	0.751258	1.2085	4.37163	0.000322409	0.00163144	0.230808	4.56041	0.514034	0.718604		ORF|Uncharacterized	ORF	Planktonic growth-induced gene
orf19.1317	OSH3	http://www.candidagenome.org/cgi-bin/locus.pl?locus=orf19.1317&organism=C_albicans_SC5314	OSH3	0.612856	6.59523	0.0253243	0.0374615	0.541108	6.67733	0.074734	0.169584	-0.0272096	7.08557	0.906849	0.937989	0.49795	6.86831	0.144443	0.640567	0.193344	7.3302	0.607057	0.820718	0.261126	6.73992	0.452826	0.885786	0.233915	7.34537	0.509586	0.715549	0.165917	7.16979	0.538535	0.646551	0.302784	7.35783	0.407684	0.552575	0.635747	7.29054	0.0701187	0.183562	OSH3	ORF|Verified	ORF	Protein required for wild-type filamentation, has oxysterol binding protein domain and pleckstrin homology motif, overproducton suppresses cph1 homozygous null filamnetation defect, similar to S. cerevisiae Osh3p
orf19.1318	orf19.1318	http://www.candidagenome.org/cgi-bin/locus.pl?locus=orf19.1318&organism=C_albicans_SC5314	orf19.1318	-2.15205	4.31903	3.5416e-14	1.79747e-13	-0.0176797	5.09767	0.917057	0.953738	1.48689	4.04605	3.01088e-09	2.86541e-08	0.0622837	5.19313	0.832394	0.986421	1.72795	4.09762	0.000150626	0.00306399	-0.265411	5.04212	0.416345	0.866196	1.85576	4.20282	9.24102e-05	0.00133341	-0.52023	5.02616	0.0145704	0.0313229	-0.56401	5.07319	0.0554675	0.120038	-0.060493	4.94818	0.86982	0.946914		ORF|Uncharacterized	ORF	Ortholog of C. parapsilosis CDC317 : CPAR2_403560, Debaryomyces hansenii CBS767 : DEHA2A08250g, Candida dubliniensis CD36 : CD36_43350 and Pichia stipitis Pignal : PICST_29838
orf19.132	orf19.132	http://www.candidagenome.org/cgi-bin/locus.pl?locus=orf19.132&organism=C_albicans_SC5314	orf19.132	0.582233	6.92556	0.0168265	0.0256156	-0.335621	6.56955	0.157216	0.295279	-0.972229	7.00432	1.24048e-06	7.29592e-06	-0.234813	6.76877	0.483669	0.905957	-0.728336	7.20097	0.0464151	0.207396	-0.572388	6.63102	0.0741616	0.502553	-1.33538	6.99564	7.83944e-05	0.0011632	0.0662436	6.58897	0.726023	0.807507	0.118841	6.81298	0.737699	0.838466	-0.0912501	6.34807	0.768479	0.891937	SIF2	ORF|Verified	ORF	Ortholog(s) have role in histone deacetylation, negative regulation of chromatin silencing at telomere, negative regulation of meiosis, positive regulation of stress-activated MAPK cascade
orf19.1321	HWP1	http://www.candidagenome.org/cgi-bin/locus.pl?locus=orf19.1321&organism=C_albicans_SC5314	HWP1	0.448233	1.05504	0.326548	0.384715	6.46156	5.94944	3.90616e-45	2.20627e-42	5.3378	5.41257	5.37587e-50	2.56594e-47	3.87682	3.51729	4.20848e-12	3.27675e-10	1.96897	2.54003	0.0056271	0.0501641	7.64082	7.17491	2.12996e-26	6.47507e-23	5.92929	5.97961	1.1239e-33	2.292e-30	-0.562361	6.82981	0.0769376	0.132119	-1.42151	4.0112	0.00675516	0.0219208	-1.20338	7.76809	0.0111399	0.0451764		ORF|Verified	ORF	Hyphal cell wall protein, covalently crosslinked to epithelial cells by host transglutaminase, opaque- and a-specific, alpha-factor induced, at MTLa side of conjugation tube, assessment of virulence role complicated by URA3 effects
orf19.1323	orf19.1323	http://www.candidagenome.org/cgi-bin/locus.pl?locus=orf19.1323&organism=C_albicans_SC5314	orf19.1323	-0.128447	6.51362	0.520877	0.579124	0.0106228	6.69936	0.963506	0.981297	-0.170377	6.5834	0.367021	0.470877	-0.169753	6.54373	0.569468	0.930358	-0.172888	6.58388	0.625966	0.83226	0.0245729	6.6419	0.938883	1	-0.0822506	6.62013	0.822298	0.915136	-0.186878	6.77763	0.29673	0.405619	0.0172454	6.56864	0.958888	0.983123	-0.0389374	6.71056	0.902364	0.961772	APL6	ORF|Uncharacterized	ORF	Phosphorylated protein of unknown function, Hap43p-repressed gene
orf19.1324	RAD2	http://www.candidagenome.org/cgi-bin/locus.pl?locus=orf19.1324&organism=C_albicans_SC5314	RAD2	1.18669	6.4628	0.000225212	0.00044319	0.343377	6.05942	0.315184	0.476457	-0.202877	7.07136	0.491617	0.591294	0.245395	6.19268	0.533603	0.918962	-0.0243208	7.39491	0.952006	0.990287	0.141466	6.14622	0.705867	0.965979	-0.355049	7.23973	0.390524	0.612936	0.763242	6.81444	0.0204764	0.0419903	1.04843	7.02936	0.00890012	0.0276695	0.88277	6.79483	0.0240619	0.0828829	RAD2	ORF|Verified	ORF	Ortholog of S. cerevisiae RAD2, nucleotide excision repair nuclease, null mutant is extremely sensitive to UV irradiation, transcription is upregulated upon interaction with macrophages
orf19.1325	ECM38	http://www.candidagenome.org/cgi-bin/locus.pl?locus=orf19.1325&organism=C_albicans_SC5314	ECM38	0.413875	3.47691	0.0808579	0.110153	1.02755	3.94867	1.30006e-05	0.000112184	0.945994	4.421	1.37066e-06	7.95598e-06	0.229289	3.40373	0.55217	0.928602	0.627325	4.23214	0.0999277	0.331249	1.38396	4.09868	0.000123311	0.00502879	1.25285	4.61323	0.000745786	0.00717409	0.458772	4.76189	0.0215782	0.0438768	0.986574	4.17609	0.00373742	0.0133951	0.506504	4.97719	0.110684	0.256182		ORF|Uncharacterized	ORF	Putative gamma-glutamyltransferase, alkaline upregulated, possibly an essential gene, disruptants not obtained by UAU1 method
orf19.1326	orf19.1326	http://www.candidagenome.org/cgi-bin/locus.pl?locus=orf19.1326&organism=C_albicans_SC5314	orf19.1326	0.405624	5.11829	0.11234	0.147957	0.700016	5.40504	0.0015024	0.00703953	0.172351	5.61958	0.389021	0.492829	0.667575	5.16635	0.0317913	0.261403	-0.0917954	5.28619	0.835823	0.939488	0.447664	5.04491	0.166873	0.675042	0.0706285	5.36825	0.835751	0.922312	0.00614541	5.87158	0.954371	0.975825	-0.244141	5.44957	0.410593	0.55555	0.187137	5.41983	0.558144	0.753666		ORF|Uncharacterized	ORF	Ortholog of Candida albicans WO-1 : CAWG_03455
orf19.1327	RBT1	http://www.candidagenome.org/cgi-bin/locus.pl?locus=orf19.1327&organism=C_albicans_SC5314	RBT1	-0.68538	2.21945	0.129019	0.168134	2.56372	4.25041	7.6414e-11	1.55659e-09	2.67391	3.80677	9.93556e-16	2.38031e-14	3.86806	5.2648	4.78097e-15	6.12662e-13	3.2491	4.19292	1.08495e-07	7.5203e-06	1.37056	3.19761	0.0367128	0.353746	0.560187	2.19463	0.409971	0.631629	-0.45904	4.94921	0.124374	0.197621	-1.2352	5.80198	0.00380961	0.013627	-1.36781	3.293	0.0308151	0.0998812		ORF|Verified	ORF	Cell wall protein with similarity to Hwp1p, required for virulence, predicted glycosylation, Tup1p repressed, serum, hyphal and alkaline induced, farnesol, alpha factor induced, Rfg1p-, Rim101p-regulated, fluconazole-repressed
orf19.133	orf19.133	http://www.candidagenome.org/cgi-bin/locus.pl?locus=orf19.133&organism=C_albicans_SC5314	orf19.133	0.00711558	4.3245	0.989094	0.994505	0.242774	4.56078	0.350995	0.512979	0.461948	4.79234	0.0195998	0.0408659	0.206855	4.42325	0.594696	0.93819	0.178662	4.41363	0.61529	0.825337	0.379275	4.52456	0.333776	0.827945	0.186843	4.41814	0.61728	0.79489	0.356227	5.01902	0.0573634	0.102548	-0.0507484	4.60339	0.87854	0.934227	-0.16335	4.69961	0.619126	0.798839		ORF|Dubious	ORF	Protein of unknown function, induced by nitric oxide independent of Yhb1p
orf19.1330	orf19.1330	http://www.candidagenome.org/cgi-bin/locus.pl?locus=orf19.1330&organism=C_albicans_SC5314	orf19.1330	2.08171	1.72176	3.74197e-07	1.01589e-06	0.152208	0.829622	0.693911	0.802073	-0.697511	2.45798	0.06189	0.10913	NA	NA	NA	NA	-0.9885	2.33556	0.101863	0.334607	1.17193	1.137	0.0725892	0.497103	0.228512	2.7886	0.613275	0.792568	1.36273	1.68317	0.000430725	0.00135232	1.75058	1.38441	0.00803974	0.0253492	1.48115	2.4848	0.00563059	0.0257159		ORF|Uncharacterized	ORF	Ortholog of Candida albicans WO-1 : CAWG_05678
orf19.1331	HSM3	http://www.candidagenome.org/cgi-bin/locus.pl?locus=orf19.1331&organism=C_albicans_SC5314	HSM3	3.87714	7.40197	2.54919e-27	3.24808e-26	0.81626	5.03657	0.0129616	0.0424069	-1.11671	8.07396	4.49256e-05	0.000186339	0.36839	4.71883	0.352974	0.847794	-0.91561	8.07209	0.0362996	0.175857	0.710686	4.92702	0.0875662	0.539962	-1.20427	7.97557	0.0154922	0.0731901	2.05861	6.9021	5.25577e-14	7.45916e-13	2.65722	6.84155	1.67818e-14	1.09947e-12	2.0799	6.68514	1.37781e-06	1.95306e-05	HSM3	ORF|Uncharacterized	ORF	Ortholog(s) have role in mismatch repair, proteasome regulatory particle assembly and cytosol, nucleus, proteasome regulatory particle, base subcomplex localization
orf19.1332	SNG4	http://www.candidagenome.org/cgi-bin/locus.pl?locus=orf19.1332&organism=C_albicans_SC5314	SNG4	-1.71759	5.06915	2.07261e-15	1.16716e-14	-0.796386	5.43972	0.000145368	0.00093787	0.153656	4.28988	0.470222	0.572216	-0.304254	5.46477	0.290965	0.811447	0.526852	4.3425	0.152717	0.420774	-0.00869402	5.60699	0.979242	1	0.561211	4.33786	0.162869	0.363263	-0.643152	4.87523	0.00224619	0.00600867	-0.779205	5.08039	0.00806506	0.0254162	-0.989002	5.26825	0.00382646	0.0187274		ORF|Uncharacterized	ORF	Putative membrane transporter, Hap43p-induced gene, transcriptionally activated by Mnl1p under weak acid stress, shows Mob2p-dependent hyphal regulation
orf19.1333	SNG3	http://www.candidagenome.org/cgi-bin/locus.pl?locus=orf19.1333&organism=C_albicans_SC5314	SNG3	-2.28413	4.83146	5.23845e-16	3.08758e-15	-0.193743	5.54819	0.422285	0.581613	0.95085	4.06833	0.000817005	0.00251832	0.092007	5.72961	0.780921	0.978562	1.00159	4.27571	0.0191866	0.114249	0.0983837	5.73673	0.787814	0.987145	1.08177	4.33695	0.0120845	0.0615594	-1.01382	5.1993	3.07478e-05	0.000123168	-1.14466	5.41814	0.000297627	0.00152213	-1.0229	5.44031	0.00545675	0.0250709		ORF|Verified	ORF	Putative membrane transporter, Hap43p-induced gene, mutation confers hypersensitivity to toxic ergosterol analog, shows colony morphology-related gene regulation by Ssn6p
orf19.1334	orf19.1334	http://www.candidagenome.org/cgi-bin/locus.pl?locus=orf19.1334&organism=C_albicans_SC5314	orf19.1334	-3.36307	4.55273	6.46384e-35	1.44129e-33	-0.167411	5.41928	0.435098	0.591964	1.92278	3.55592	1.08882e-13	2.05354e-12	-0.0402806	5.45413	0.897248	0.994589	1.47	3.29816	0.00143533	0.0174695	-0.0722126	5.44694	0.832484	0.992135	2.03964	3.70487	9.5021e-06	0.000186925	-1.15783	5.04576	1.25238e-07	7.70968e-07	-1.7108	4.93778	1.28218e-07	1.5406e-06	-1.04588	5.05987	0.00218018	0.011786		ORF|Uncharacterized	ORF	Predicted ORF in Assemblies 19, 20 and 21, transcription is repressed in response to alpha pheromone in SpiderM medium
orf19.1335	orf19.1335	http://www.candidagenome.org/cgi-bin/locus.pl?locus=orf19.1335&organism=C_albicans_SC5314	orf19.1335	-3.23078	7.0286	3.34165e-40	1.14503e-38	-0.347606	7.83253	0.128608	0.254959	1.57727	5.89048	1.89649e-15	4.40738e-14	-0.1128	7.78825	0.770882	0.977987	1.12652	5.3973	0.00237643	0.0261789	-0.299343	7.70847	0.471776	0.89287	0.935422	5.26908	0.00743486	0.0429929	-1.17834	7.33984	2.74374e-10	2.49442e-09	-1.92302	7.17593	9.31457e-07	9.41135e-06	-1.87752	6.97612	2.20588e-06	2.92212e-05	MTR4	ORF|Uncharacterized	ORF	Hap43p-induced gene, ortholog of S. cerevisiae MTR4, an ATP-dependent 3'-5' RNA helicase of the DEAD-box family
orf19.1336	PUP3	http://www.candidagenome.org/cgi-bin/locus.pl?locus=orf19.1336&organism=C_albicans_SC5314	PUP3	1.97914	8.31394	1.49423e-15	8.51741e-15	0.165279	7.21518	0.450445	0.60563	-0.795617	8.86687	0.000207232	0.000744139	-0.05223	7.10624	0.881869	0.992184	-0.591594	8.99351	0.114878	0.359736	0.122276	7.19741	0.733488	0.973221	-0.384627	9.07493	0.279695	0.50137	1.14238	8.13557	2.80084e-08	1.89125e-07	1.5757	8.17127	2.45883e-05	0.000172137	1.65745	8.38386	6.81053e-06	7.67369e-05	PUP3	ORF|Uncharacterized	ORF	Putative beta 3 subunit of the 20S proteasome, macrophage/pseudohyphal-repressed
orf19.1336.2	orf19.1336.2	http://www.candidagenome.org/cgi-bin/locus.pl?locus=orf19.1336.2&organism=C_albicans_SC5314	orf19.1336.2	-0.150884	4.47414	0.580669	0.636846	-0.551282	4.40705	0.028461	0.0791179	-0.46331	4.40634	0.0436498	0.0804656	-0.00631974	4.72252	1	1	-0.415102	4.51406	0.29718	0.591224	-0.307178	4.59491	0.386865	0.856827	-0.563616	4.46807	0.15485	0.351175	0.0588677	4.30157	0.803902	0.869312	-0.443611	4.61929	0.165203	0.280093	-0.244069	4.40183	0.488977	0.696501	CMC2	ORF|Uncharacterized	ORF	Ortholog(s) have role in mitochondrial respiratory chain complex assembly and mitochondrial intermembrane space, nucleus localization
orf19.1338	orf19.1338	http://www.candidagenome.org/cgi-bin/locus.pl?locus=orf19.1338&organism=C_albicans_SC5314	orf19.1338	1.21669	5.80984	3.44353e-07	9.39075e-07	0.26495	5.33541	0.297534	0.458988	-0.472085	6.29633	0.0354034	0.0671798	0.290254	5.07561	0.377887	0.858285	-0.483689	6.17165	0.241674	0.53353	0.339222	5.11123	0.327083	0.823121	-0.613876	6.10783	0.0780822	0.224486	0.608809	5.94958	0.011283	0.0249043	0.668624	5.68755	0.0585131	0.125322	0.546086	5.64167	0.0948013	0.228531	MTC1	ORF|Uncharacterized	ORF	Ortholog(s) have COPI-coated vesicle, Golgi apparatus, ribosome localization
orf19.1339	CPY1	http://www.candidagenome.org/cgi-bin/locus.pl?locus=orf19.1339&organism=C_albicans_SC5314	CPY1	1.9969	9.35055	6.10829e-16	3.58286e-15	0.915215	8.67861	8.61963e-05	0.000594381	-0.264559	10.1247	0.22535	0.321448	0.849389	8.5148	0.0210471	0.189547	0.0405489	10.3412	0.9193	0.975432	0.144351	8.10986	0.69012	0.96182	-0.404148	10.129	0.238445	0.457019	0.942635	9.77304	8.10224e-06	3.60208e-05	1.45128	9.88525	0.000427504	0.00208689	1.77309	9.39718	6.86417e-07	1.02996e-05	PRC1	ORF|Uncharacterized	ORF	Carboxypeptidase Y, transcriptionally regulated at yeast-hyphal transition or macrophage response, upregulated in the presence of human neutrophils, regulated by Gcn2p and Gcn4p, putative N-glycosylation
orf19.134	orf19.134	http://www.candidagenome.org/cgi-bin/locus.pl?locus=orf19.134&organism=C_albicans_SC5314	orf19.134	0.209522	5.09626	0.322586	0.38049	0.399129	5.32884	0.0514205	0.128303	0.225216	5.55389	0.227584	0.323444	0.176239	5.15899	0.568003	0.930358	-0.0253029	5.29128	0.942905	0.987756	0.377122	5.27446	0.236718	0.757099	0.239318	5.42109	0.475015	0.685897	0.159146	5.75079	0.369591	0.482406	0.012152	5.3565	0.969591	0.989626	0.121074	5.58836	0.694847	0.848323		ORF|Dubious	ORF	Predicted ORF in Assemblies 19, 20 and 21, ciclopirox olamine induced
orf19.1340	orf19.1340	http://www.candidagenome.org/cgi-bin/locus.pl?locus=orf19.1340&organism=C_albicans_SC5314	orf19.1340	4.4296	8.65322	5.98364e-48	3.90224e-46	0.0659394	5.32497	0.79605	0.873055	-0.348803	9.64933	0.105465	0.171178	0.205637	5.56877	0.500335	0.911486	-0.380112	9.57882	0.346179	0.634046	-0.286446	5.33746	0.374139	0.850236	-1.56825	9.17188	0.000105331	0.00147801	4.13885	8.72487	3.12884e-68	8.53357e-66	3.69913	8.56202	2.77423e-17	3.43003e-15	3.05873	7.46571	2.07669e-13	1.90683e-11	YDL124W	ORF|Uncharacterized	ORF	Putative aldose reductase, protein level decreases in stationary phase cultures
orf19.1341	PRR2	http://www.candidagenome.org/cgi-bin/locus.pl?locus=orf19.1341&organism=C_albicans_SC5314	PRR2	0.448228	4.18553	0.140449	0.18182	-0.43055	3.85884	0.108601	0.224688	-0.972851	4.21127	6.98672e-05	0.000278974	-0.305154	3.918	0.474491	0.903424	-0.764779	4.18572	0.0654573	0.258684	-0.629146	3.78345	0.139702	0.640083	-0.972373	4.09335	0.0207503	0.0903097	0.0321797	3.81408	0.884365	0.927385	-0.0218105	3.85353	1	1	0.143706	3.59468	0.730792	0.872131		ORF|Verified	ORF	Putative serine/threonine protein kinase, mutation confers resistance to 5-fluorocytosine (5-FC)
orf19.1342	SHM1	http://www.candidagenome.org/cgi-bin/locus.pl?locus=orf19.1342&organism=C_albicans_SC5314	SHM1	-1.45425	8.4489	1.13418e-09	3.93974e-09	-0.165008	9.03744	0.496235	0.645677	0.188866	7.86739	0.346901	0.450318	-0.288049	8.98103	0.43823	0.892592	0.526604	7.96502	0.154196	0.422721	-0.260766	9.00007	0.473582	0.89407	0.406873	7.89384	0.246091	0.465261	-0.977449	8.70692	2.92406e-06	1.40557e-05	-0.644026	8.64898	0.0945669	0.181999	-0.746462	8.61415	0.0342433	0.107812	SHM1	ORF|Uncharacterized	ORF	Mitochondrial serine hydroxymethyltransferase, complements the glycine auxotrophy of an S. cerevisiae shm1 null shm2 null gly1-1 triple mutant, protein present in exponential and stationary growth phase yeast cultures
orf19.1343	MED16	http://www.candidagenome.org/cgi-bin/locus.pl?locus=orf19.1343&organism=C_albicans_SC5314	MED16	0.0809661	6.12093	0.701429	0.748183	0.130132	6.26422	0.503719	0.652273	0.216446	6.49274	0.230688	0.327032	-0.0182234	6.03416	0.952157	1	0.179474	6.36397	0.602046	0.817346	0.00449232	6.05081	0.994957	1	-0.0410663	6.24197	0.912204	0.96381	0.292866	6.64143	0.0850371	0.143958	0.405681	6.34493	0.173599	0.290295	0.21071	6.23648	0.477083	0.685604	SIN4	ORF|Uncharacterized	ORF	Putative RNA polymerase II mediator complex subunit, induced by nitric oxide
orf19.1344	orf19.1344	http://www.candidagenome.org/cgi-bin/locus.pl?locus=orf19.1344&organism=C_albicans_SC5314	orf19.1344	-2.80051	2.3543	1.8435e-13	8.8526e-13	-0.270648	3.08872	0.30052	0.461704	1.84204	1.99567	1.97591e-06	1.10754e-05	-0.629776	2.83545	0.134462	0.620461	2.84936	2.34019	4.97676e-06	0.000173455	0.335695	3.26085	0.391991	0.859131	3.30699	2.75049	4.84894e-07	1.44711e-05	-0.571678	2.88464	0.0545241	0.0981856	0.525637	2.86104	0.208321	0.333729	0.0731195	3.52725	0.902028	0.961646		ORF|Uncharacterized	ORF	Predicted ORF in Assemblies 19, 20 and 21, fluconazole-induced
orf19.1345	LIP8	http://www.candidagenome.org/cgi-bin/locus.pl?locus=orf19.1345&organism=C_albicans_SC5314	LIP8	-1.00003	3.68502	0.000649583	0.00120702	0.164676	4.26224	0.489815	0.640409	1.01212	3.9152	4.45139e-05	0.000185002	-0.0879021	4.26354	0.829147	0.985523	1.46336	4.33372	0.00059577	0.00903023	-0.323989	4.16403	0.363295	0.844339	0.936142	3.96643	0.0243181	0.100662	-0.0197336	4.49477	0.91736	0.949836	0.63018	4.67233	0.0731271	0.14962	0.397633	4.28082	0.25583	0.457919		ORF|Verified	ORF	Secreted lipase, member of a differentially expressed lipase gene family with possible roles in nutrition and/or in creating an acidic microenvironment, LIP5 and LIP8 are expressed at all stages of both mucosal and systemic infection
orf19.1348	orf19.1348	http://www.candidagenome.org/cgi-bin/locus.pl?locus=orf19.1348&organism=C_albicans_SC5314	orf19.1348	NA	NA	NA	NA	1.86209	0.361067	0.000499023	0.00275105	1.78121	0.783107	0.00488308	0.0122422	2.46264	0.273536	0.00683546	0.0785886	NA	NA	NA	NA	NA	NA	NA	NA	NA	NA	NA	NA	0.247993	1.04806	0.624482	0.722763	-1.22118	0.668614	0.181421	0.30015	NA	NA	NA	NA		ORF|Uncharacterized	ORF	Ortholog of Candida dubliniensis CD36 : CD36_22500, Candida tropicalis MYA-3404 : CTRG_01825 and Candida albicans WO-1 : CAWG_05921
orf19.1349	orf19.1349	http://www.candidagenome.org/cgi-bin/locus.pl?locus=orf19.1349&organism=C_albicans_SC5314	orf19.1349	NA	NA	NA	NA	2.71061	1.51295	2.77649e-09	4.73911e-08	2.73235	2.66019	5.60788e-12	8.34458e-11	2.2831	0.829931	0.0028237	0.03672	2.23871	1.73775	0.00106968	0.0140454	NA	NA	NA	NA	0.412827	0.811972	0.700714	0.851081	1.23857	3.01311	0.000157387	0.000545163	0.938854	2.0351	0.0578887	0.12437	0.0403379	0.928436	1	1		ORF|Uncharacterized	ORF	Ortholog of Candida dubliniensis CD36 : CD36_22470, Candida tropicalis MYA-3404 : CTRG_01829 and Candida albicans WO-1 : CAWG_05920
orf19.135	EXO84	http://www.candidagenome.org/cgi-bin/locus.pl?locus=orf19.135&organism=C_albicans_SC5314	EXO84	1.365	6.53548	6.07182e-11	2.37278e-10	0.159126	5.90276	0.422031	0.581392	-0.999619	6.86378	1.69333e-07	1.19535e-06	-0.0419735	5.73708	0.889873	0.992789	-0.822748	6.81798	0.023612	0.131346	0.256074	5.8946	0.411309	0.866196	-0.868329	6.79509	0.0113443	0.0588032	0.328823	6.31195	0.0518231	0.0940098	0.622891	6.15955	0.0480086	0.107104	0.327587	6.26104	0.278268	0.483043	EXO84	ORF|Verified	ORF	Predicted subunit of the exocyst complex, involved in exocytosis, localizes to a crescent on the surface of the hyphal tip
orf19.1350	orf19.1350	http://www.candidagenome.org/cgi-bin/locus.pl?locus=orf19.1350&organism=C_albicans_SC5314	orf19.1350	-0.142961	3.5121	0.59483	0.650219	0.617913	4.00126	0.0276674	0.077292	0.950801	4.2059	1.94725e-05	8.81304e-05	0.297633	3.82014	0.39396	0.867303	0.528926	3.9759	0.195657	0.478022	0.385649	3.86668	0.286635	0.792897	0.422723	3.94131	0.286066	0.508322	0.313083	4.5856	0.135525	0.21169	0.218054	4.18454	0.53396	0.669225	0.0881743	4.18993	0.847093	0.934855		ORF|Uncharacterized	ORF	Has domain(s) with predicted electron carrier activity, protein disulfide oxidoreductase activity and role in cell redox homeostasis
orf19.1351	orf19.1351	http://www.candidagenome.org/cgi-bin/locus.pl?locus=orf19.1351&organism=C_albicans_SC5314	orf19.1351	-2.99861	1.60757	7.16e-09	2.30373e-08	-0.55777	2.12605	0.241309	0.397153	1.3995	0.806358	0.0227952	0.0465736	-0.0503384	2.02015	1	1	NA	NA	NA	NA	-0.350789	1.94781	0.641108	0.947127	NA	NA	NA	NA	-0.925955	1.68663	0.02336	0.0472396	-1.90677	1.52358	0.00135314	0.0055997	-1.88474	1.25196	0.00923655	0.0389467		ORF|Uncharacterized	ORF	Ortholog of C. parapsilosis CDC317 : CPAR2_407000, Lodderomyces elongisporus NRLL YB-4239 : LELG_02401, Candida dubliniensis CD36 : CD36_22440 and Candida orthopsilosis Co 90-125 : CORT0C06360
orf19.1352	TIM22	http://www.candidagenome.org/cgi-bin/locus.pl?locus=orf19.1352&organism=C_albicans_SC5314	TIM22	-2.03365	4.63482	9.23308e-15	4.90356e-14	-0.743842	5.10261	0.00610374	0.0229555	-0.12698	3.50139	0.575731	0.666246	-0.650967	5.05405	0.0400828	0.308959	0.481823	3.65744	0.346097	0.634046	0.0168502	5.3482	0.977166	1	1.61581	4.37039	0.000393381	0.00429002	-1.29759	4.35079	2.59893e-06	1.2638e-05	-0.886867	4.43273	0.0103128	0.0310382	-0.388609	5.2553	0.279893	0.48518	TIM22	ORF|Verified	ORF	Mitochondrial inner membrane protein with a predicted role in protein import, Hap43p-repressed gene, late-stage biofilm-induced gene
orf19.1353	orf19.1353	http://www.candidagenome.org/cgi-bin/locus.pl?locus=orf19.1353&organism=C_albicans_SC5314	orf19.1353	5.02961	3.90522	6.28139e-07	1.66798e-06	NA	NA	NA	NA	-5.52966	4.09464	3.5796e-11	4.73591e-10	NA	NA	NA	NA	-5.54946	4.65141	1.22701e-09	1.52876e-07	1.2392	1.50558	0.23436	0.752962	-5.85899	4.65035	1.05471e-10	7.59142e-09	NA	NA	NA	NA	NA	NA	NA	NA	NA	NA	NA	NA		ORF|Dubious	ORF	Biofilm-and planktonic growth-induced gene, transcription downregulated upon yeast-hyphal switch, Ras1p-regulated, oral infection upregulated, mutants have reduced capacity to damage oral epithelial cells
orf19.1354	UCF1	http://www.candidagenome.org/cgi-bin/locus.pl?locus=orf19.1354&organism=C_albicans_SC5314	UCF1	5.93188	6.71369	3.77531e-16	2.24838e-15	-0.5559	1.81108	0.306327	0.467774	-5.77853	6.92664	1.24031e-26	8.84615e-25	0.453793	2.56464	0.495714	0.911486	-6.24291	7.26958	5.103e-16	2.62337e-13	2.77644	4.18897	0.00213985	0.0498479	-5.36427	7.27862	1.21017e-10	8.41345e-09	0.749653	2.09032	0.013731	0.0296811	-0.677185	2.59992	0.127893	0.229926	-2.054	4.39487	0.0123807	0.0490761	RGI1	ORF|Uncharacterized	ORF	Hap43p-repressed gene, mRNA binds She3p, transcription induced in high iron, decreased upon yeast-hyphal switch, downregulation correlates with clinical development of fluconazole resistance, Ras1p-regulated, biofilm-induced gene
orf19.1355	orf19.1355	http://www.candidagenome.org/cgi-bin/locus.pl?locus=orf19.1355&organism=C_albicans_SC5314	orf19.1355	-0.425242	7.33194	0.044651	0.0635402	-0.58323	7.383	0.00742365	0.0269568	-0.520557	7.08929	0.00441181	0.0111964	-0.51437	7.36628	0.149264	0.647619	-0.298268	7.2014	0.380559	0.662996	-0.243754	7.48988	0.496845	0.90472	-0.223428	7.23175	0.498132	0.704576	-0.23968	7.11028	0.171114	0.257348	-0.0596297	7.15965	0.861208	0.922098	-0.208943	7.33784	0.521876	0.724573	SOL1	ORF|Uncharacterized	ORF	Putative protein of unknown function, stationary phase enriched protein
orf19.1356	orf19.1356	http://www.candidagenome.org/cgi-bin/locus.pl?locus=orf19.1356&organism=C_albicans_SC5314	orf19.1356	0.723405	4.54649	0.00193293	0.0033697	0.683382	4.64712	0.00225109	0.00988413	-0.205458	4.98903	0.272693	0.373433	0.439445	4.55936	0.161568	0.670757	0.295804	5.16498	0.397726	0.676102	-0.0228661	4.31572	0.94319	1	-0.0869457	4.95556	0.828732	0.918844	-0.0395373	5.07991	0.830647	0.888571	0.524249	5.14793	0.0832744	0.165169	0.651604	4.73752	0.0483665	0.14042	TUM1	ORF|Uncharacterized	ORF	Ortholog(s) have thiosulfate sulfurtransferase activity, role in tRNA wobble position uridine thiolation and mitochondrion localization
orf19.1357	FCY21	http://www.candidagenome.org/cgi-bin/locus.pl?locus=orf19.1357&organism=C_albicans_SC5314	FCY21	-2.51674	7.19675	9.04827e-28	1.18783e-26	-0.953921	7.67988	4.89323e-05	0.000358088	0.368829	5.88066	0.0476364	0.0867069	-0.757698	7.57852	0.0346858	0.278892	0.811655	6.02194	0.0202887	0.118636	-0.542993	7.66932	0.133359	0.634444	0.605343	5.89976	0.0565765	0.182104	-1.06736	6.85412	1.35268e-08	9.57431e-08	-0.803832	6.91085	0.0151311	0.0424407	-1.17974	6.97799	0.00025712	0.00188535	FCY2	ORF|Verified	ORF	High affinity, high capacity, hypoxanthine-adenine-guanine-cytosine/ H+ symporter, purine-cytosine permease of pyrimidine salvage, similar to S. cerevisiae Fcy2p, mutation confers resistance to 5-fluorocytosine (5-FC), biofilm-induced gene
orf19.1358	GCN4	http://www.candidagenome.org/cgi-bin/locus.pl?locus=orf19.1358&organism=C_albicans_SC5314	GCN4	1.28265	8.8728	9.53284e-07	2.4814e-06	-0.743359	7.89182	0.00337416	0.0139065	-0.769505	9.26441	0.00117097	0.00347483	-0.593896	7.89508	0.121522	0.59867	-0.00965132	9.4995	0.982974	1	-0.454449	7.95992	0.239764	0.75851	-0.644054	9.21322	0.0828936	0.234246	1.3757	8.48034	5.34652e-09	4.03109e-08	1.89502	8.90897	9.41129e-06	7.39595e-05	1.17976	8.49612	0.00142023	0.00821942	GCN4	ORF|Verified	ORF	Transcriptional activator of general amino acid control response, required for Efg1p-dependent pseudohyphal induction by amino acid starvation, not by serum, required for normal biofilm formation, upregulated by human whole blood and PMN
orf19.1359	orf19.1359	http://www.candidagenome.org/cgi-bin/locus.pl?locus=orf19.1359&organism=C_albicans_SC5314	orf19.1359	1.95608	6.69382	3.1043e-19	2.32152e-18	0.355525	5.7245	0.107475	0.222506	-0.603172	7.31189	0.00095929	0.00290078	0.144227	5.66559	0.64891	0.948582	-0.465335	7.35197	0.193927	0.476477	0.163416	5.6822	0.599852	0.942153	-0.598918	7.29474	0.0663502	0.202693	1.11764	6.71062	3.17081e-09	2.47087e-08	1.3492	6.66205	5.69808e-05	0.000358231	1.2518	6.58719	4.68508e-05	0.000414714	UBX4	ORF|Uncharacterized	ORF	Ortholog(s) have protein complex binding activity, role in ER-associated protein catabolic process, sporulation resulting in formation of a cellular spore and cytoplasm, extrinsic to membrane, nucleus localization
orf19.136	orf19.136	http://www.candidagenome.org/cgi-bin/locus.pl?locus=orf19.136&organism=C_albicans_SC5314	orf19.136	-0.275219	4.29948	0.242158	0.295689	0.0578221	4.55192	0.829614	0.895016	0.446129	4.62083	0.0224519	0.0459176	-0.0422672	4.31067	0.918994	0.995696	0.318665	4.54376	0.39014	0.671062	0.231235	4.45559	0.523165	0.916552	0.0435927	4.38841	0.906375	0.95971	0.239047	4.86302	0.193186	0.285397	0.371731	4.59247	0.235196	0.366423	-0.117199	4.58643	0.741592	0.87755	QDR3	ORF|Uncharacterized	ORF	Predicted membrane transporter, member of the drug:proton antiporter (12 spanner) (DHA1) family, major facilitator superfamily (MFS), Hap43p-repressed gene
orf19.1360	orf19.1360	http://www.candidagenome.org/cgi-bin/locus.pl?locus=orf19.1360&organism=C_albicans_SC5314	orf19.1360	-1.89363	3.18614	3.17943e-11	1.27198e-10	-0.11063	3.84494	0.658384	0.776269	0.321962	2.40427	0.374106	0.478132	-0.310694	3.69458	0.392776	0.867303	0.248759	2.51163	0.655773	0.850603	-0.565183	3.59807	0.131446	0.630493	0.292694	2.54925	0.614565	0.793229	-1.34017	3.46152	1.2459e-06	6.4591e-06	-1.01942	3.23262	0.0135144	0.0387262	-0.682418	3.10286	0.122257	0.273432	RRG9	ORF|Uncharacterized	ORF	Ortholog(s) have role in mitochondrial genome maintenance and mitochondrion localization
orf19.1360.1	orf19.1360.1	http://www.candidagenome.org/cgi-bin/locus.pl?locus=orf19.1360.1&organism=C_albicans_SC5314	orf19.1360.1	0.440991	4.28473	0.111478	0.146853	-0.223269	4.0816	0.513243	0.66075	-0.584078	4.48	0.0111508	0.0252061	-0.372567	4.00388	0.356519	0.85031	-0.600951	4.31106	0.155282	0.423731	0.00118779	4.1666	1	1	-0.32912	4.40463	0.530352	0.728326	0.213605	4.24492	0.471905	0.584454	0.161803	3.9898	0.651662	0.769568	0.0983095	4.29884	0.863148	0.94373		ORF|Uncharacterized	ORF	Putative adhesin-like protein
orf19.1361	TIM23	http://www.candidagenome.org/cgi-bin/locus.pl?locus=orf19.1361&organism=C_albicans_SC5314	TIM23	-2.51518	7.08372	1.69363e-27	2.18087e-26	-0.745477	7.63869	0.00143737	0.00678085	0.758524	5.99391	7.52135e-05	0.000296883	-0.488109	7.78879	0.181137	0.696188	1.03402	6.20753	0.00514263	0.0469657	-0.497715	7.79115	0.163525	0.671805	1.09603	6.25156	0.000988098	0.00900546	-0.889254	7.00487	1.50059e-06	7.62822e-06	-0.910333	7.24288	0.0158814	0.0442461	-0.800859	7.25259	0.0116348	0.0467205	TIM23	ORF|Verified	ORF	Protein involved in mitochondrial matrix protein import
orf19.1362	SMM1	http://www.candidagenome.org/cgi-bin/locus.pl?locus=orf19.1362&organism=C_albicans_SC5314	SMM1	-3.31924	4.9611	2.42555e-37	6.62656e-36	0.0939746	5.95738	0.684527	0.79465	1.40689	3.61003	2.03867e-09	1.98275e-08	0.0578622	5.82759	0.849133	0.986779	1.20342	3.32805	0.0169698	0.105345	-0.577223	5.54802	0.0907552	0.54747	0.379631	2.78441	0.478158	0.688161	-1.88441	5.52381	2.12243e-18	5.02416e-17	-2.16886	5.25562	4.11033e-09	7.12609e-08	-2.31468	4.57852	1.74819e-08	4.15245e-07	SMM1	ORF|Uncharacterized	ORF	Putative dihydrouridine synthase, Hap43p-induced gene, transcription is upregulated in both intermediate and mature biofilms
orf19.1363	orf19.1363	http://www.candidagenome.org/cgi-bin/locus.pl?locus=orf19.1363&organism=C_albicans_SC5314	orf19.1363	-0.0015897	2.91918	1	1	0.710866	3.3685	0.0229893	0.0666196	-0.847313	2.78677	0.022319	0.0457062	0.888264	2.87023	0.0272809	0.233996	-0.718238	2.16364	0.180012	0.45926	1.56057	3.27049	0.0060391	0.103135	-0.195762	2.40907	0.76156	0.884637	-1.43469	3.32666	3.18456e-07	1.83273e-06	-1.60182	2.80087	0.000201788	0.001083	-1.69532	3.33144	0.00913944	0.0386166	YOR338W	ORF|Uncharacterized	ORF	Putative protein of unknown function, late-stage biofilm-induced gene, Plc1p-regulated, transcriptionally activated by Mnl1p under weak acid stress
orf19.1364	orf19.1364	http://www.candidagenome.org/cgi-bin/locus.pl?locus=orf19.1364&organism=C_albicans_SC5314	orf19.1364	-0.169393	5.96929	0.508672	0.567113	-0.421066	5.97169	0.0546263	0.134174	-0.21033	6.00596	0.410279	0.513884	-0.11726	6.06069	0.711262	0.964758	0.198273	6.20109	0.633675	0.836359	-0.0877714	6.08315	0.781651	0.986875	0.0309804	6.10849	0.954446	0.984845	0.170304	5.99385	0.46638	0.578337	0.263429	6.24804	0.418387	0.563645	0.121124	6.17678	0.709923	0.858719		ORF|Uncharacterized	ORF	Hap43p-repressed gene, constitutive expression independent of MTL or white-opaque status
orf19.1365	orf19.1365	http://www.candidagenome.org/cgi-bin/locus.pl?locus=orf19.1365&organism=C_albicans_SC5314	orf19.1365	2.5844	1.65425	8.461e-10	2.97829e-09	3.21955	2.421	2.80914e-16	1.07736e-14	0.750603	3.17247	0.0122134	0.0271812	2.95701	2.24196	8.04285e-06	0.000202752	0.941515	3.38416	0.147975	0.416025	1.51617	1.24316	0.0180197	0.231098	-0.455592	2.66764	0.364422	0.587183	0.251958	3.49081	0.395228	0.507733	0.708647	3.51089	0.276334	0.414734	0.823192	2.24817	0.130698	0.285328		ORF|Verified	ORF	Putative monooxygenase, mutation confers hypersensitivity to toxic ergosterol analog, constitutive expression independent of MTL or white-opaque status
orf19.1366	orf19.1366	http://www.candidagenome.org/cgi-bin/locus.pl?locus=orf19.1366&organism=C_albicans_SC5314	orf19.1366	0.0978699	0.906366	0.82869	0.860322	2.18914	2.14575	2.94207e-10	5.64207e-09	1.91401	2.17912	1.29581e-06	7.57108e-06	1.54422	1.61525	0.00618371	0.0723118	1.51609	1.83971	0.0390965	0.183971	0.568571	1.04713	0.390191	0.858797	1.02568	1.45957	0.195914	0.409193	-0.0690889	2.89849	0.912029	0.946561	0.0704969	2.30008	1	1	0.594926	1.64075	0.290503	0.495336		ORF|Uncharacterized	ORF	Has domain(s) with predicted oxidoreductase activity, acting on paired donors, with incorporation or reduction of molecular oxygen, 2-oxoglutarate as one donor, and incorporation of one atom each of oxygen into both donors activity
orf19.1367	MTW1	http://www.candidagenome.org/cgi-bin/locus.pl?locus=orf19.1367&organism=C_albicans_SC5314	MTW1	0.384917	3.56699	0.164453	0.209364	0.0524366	3.49904	0.929784	0.96215	-0.753519	3.59418	0.00442983	0.0112238	-0.193863	3.39438	0.61646	0.943553	-0.746193	3.57932	0.109837	0.35073	0.027075	3.51896	0.952381	1	-0.75449	3.60352	0.129942	0.314253	-0.296376	3.55571	0.374758	0.487023	-0.1345	3.35019	0.748653	0.845358	-0.319226	3.47389	0.477092	0.685604	MTW1	ORF|Verified	ORF	Kinetochore component, amount of Nuf2p and Mtw1p protein detected at each centromere is consistent with a single kinetochore microtubule attachment site
orf19.1367.1	orf19.1367.1	http://www.candidagenome.org/cgi-bin/locus.pl?locus=orf19.1367.1&organism=C_albicans_SC5314	orf19.1367.1	-0.827555	5.94888	0.0271575	0.0399491	-0.638661	6.12356	0.0796788	0.17769	-0.500071	5.47802	0.13412	0.209678	-0.173671	6.06943	0.696012	0.959267	-0.12452	5.43364	0.838948	0.940951	-0.0837436	6.10972	0.848367	0.993663	-0.301836	5.33986	0.613705	0.792621	-0.553199	5.68132	0.083903	0.142442	-0.62277	5.79764	0.145056	0.253247	-0.850133	5.78159	0.0700728	0.18352		ORF|Uncharacterized	ORF	Ortholog of C. parapsilosis CDC317 : CPAR2_407330, Candida tenuis NRRL Y-1498 : CANTEDRAFT_114646, Debaryomyces hansenii CBS767 : DEHA2B05654g and Pichia stipitis Pignal : PICST_44644
orf19.1368	orf19.1368	http://www.candidagenome.org/cgi-bin/locus.pl?locus=orf19.1368&organism=C_albicans_SC5314	orf19.1368	1.48318	3.5303	8.7733e-07	2.29354e-06	2.2103	4.22159	9.96041e-17	3.96692e-15	0.753261	4.73897	0.00208713	0.00579707	3.34091	4.93787	2.67887e-18	5.39908e-16	1.53096	5.42457	0.000221259	0.00408667	-0.0260199	2.57975	1	1	-1.09794	4.05065	0.0088603	0.049564	0.150386	5.15359	0.506419	0.617088	0.142355	5.98703	0.703147	0.809243	0.955215	3.16083	0.0349083	0.109569		ORF|Uncharacterized	ORF	Biofilm-induced gene
orf19.1369	orf19.1369	http://www.candidagenome.org/cgi-bin/locus.pl?locus=orf19.1369&organism=C_albicans_SC5314	orf19.1369	2.83254	4.68372	4.2521e-29	6.15488e-28	1.35775	3.66624	2.96082e-08	4.32838e-07	-0.124271	5.68112	0.53203	0.627443	1.13762	3.24171	0.00491132	0.058888	-0.461707	5.36605	0.196783	0.479823	1.03195	3.18525	0.00904417	0.137471	-0.287587	5.43441	0.42854	0.645766	1.4801	5.23621	1.54214e-15	2.64313e-14	1.43538	4.6616	1.37283e-05	0.000102946	1.76622	4.78475	5.09888e-07	8.06384e-06		ORF|Uncharacterized	ORF	Hap43p-repressed gene
orf19.137	orf19.137	http://www.candidagenome.org/cgi-bin/locus.pl?locus=orf19.137&organism=C_albicans_SC5314	orf19.137	2.32153	6.075	2.69724e-21	2.33363e-20	0.511179	4.90408	0.0413856	0.107585	-1.05693	6.59904	2.74118e-07	1.85688e-06	0.0520855	4.63144	0.879145	0.991738	-0.967703	6.55106	0.00834701	0.0652632	-0.0351686	4.59154	0.927237	1	-1.0831	6.50882	0.00512175	0.0322707	0.872377	5.78892	4.04304e-05	0.00015891	1.33794	5.56531	1.34598e-05	0.000101176	1.36237	5.47377	0.000497143	0.00339447	CST26	ORF|Uncharacterized	ORF	Planktonic growth-induced gene, transcription is induced in response to alpha pheromone in SpiderM medium
orf19.1370	orf19.1370	http://www.candidagenome.org/cgi-bin/locus.pl?locus=orf19.1370&organism=C_albicans_SC5314	orf19.1370	NA	NA	NA	NA	NA	NA	NA	NA	2.01283	0.923313	0.00293143	0.00783355	1.50253	0.311839	0.146363	0.644323	0.631643	0.911634	0.788878	0.919351	NA	NA	NA	NA	NA	NA	NA	NA	0.266562	1.58248	0.655869	0.748865	0.349363	0.981693	0.647431	0.765795	NA	NA	NA	NA		ORF|Uncharacterized	ORF	Predicted ORF in Assemblies 19, 20 and 21, expression is regulated upon white-opaque switching, transcription is repressed in response to alpha pheromone in SpiderM medium
orf19.1371	orf19.1371	http://www.candidagenome.org/cgi-bin/locus.pl?locus=orf19.1371&organism=C_albicans_SC5314	orf19.1371	-0.282583	5.50879	0.207646	0.25754	-0.52896	5.51613	0.0214868	0.0630748	-0.440199	5.38099	0.0221963	0.0454998	-0.601125	5.60964	0.0359133	0.286887	-0.362417	5.48831	0.292166	0.586709	-0.419446	5.68678	0.15399	0.665028	-0.55811	5.40048	0.104671	0.272617	-0.0768005	5.3576	0.70466	0.789345	-0.000748471	5.38581	1	1	-0.326476	5.38372	0.305967	0.513591		ORF|Uncharacterized	ORF	Ortholog of C. parapsilosis CDC317 : CPAR2_806590, Candida tenuis NRRL Y-1498 : CANTEDRAFT_92769, Debaryomyces hansenii CBS767 : DEHA2B13376g and Candida dubliniensis CD36 : CD36_23880
orf19.1372	orf19.1372	http://www.candidagenome.org/cgi-bin/locus.pl?locus=orf19.1372&organism=C_albicans_SC5314	orf19.1372	-0.388336	6.40451	0.0440706	0.0628175	-0.840565	6.33831	1.68281e-05	0.00014167	-0.778321	6.0773	2.00465e-05	9.03889e-05	-0.429933	6.44949	0.156561	0.660498	-0.226116	6.32126	0.52254	0.761708	-0.409803	6.46534	0.195235	0.706374	0.0173683	6.43678	0.965027	0.991244	-0.203315	5.92443	0.263441	0.368959	-0.0299638	6.30455	0.931201	0.965483	0.23571	6.44438	0.436822	0.647652	IRC22	ORF|Uncharacterized	ORF	Gene transcription regulated by Mig1p and Tup1p
orf19.1373	INP51	http://www.candidagenome.org/cgi-bin/locus.pl?locus=orf19.1373&organism=C_albicans_SC5314	INP51	0.921453	5.69814	2.59554e-06	6.43317e-06	0.585815	5.61192	0.00331315	0.0137316	-0.18462	6.22443	0.323278	0.426433	-0.191686	5.10931	0.520529	0.913564	-0.624718	5.89493	0.0635619	0.254289	0.195125	5.30211	0.540085	0.919751	-0.416735	5.97084	0.181615	0.389602	0.277018	6.17667	0.119581	0.191068	0.528837	5.39973	0.0594957	0.127207	0.400797	5.68314	0.181098	0.359857	INP51	ORF|Verified	ORF	Putative phosphatidylinositol-4,5-bisphosphate phosphatase, involved in maintenance of phosphoinositide levels, affects hyphal growth, virulence, cell integrity, interacts with Irs4p
orf19.1374	orf19.1374	http://www.candidagenome.org/cgi-bin/locus.pl?locus=orf19.1374&organism=C_albicans_SC5314	orf19.1374	-0.334257	4.73323	0.193063	0.24113	0.196539	5.11015	0.374824	0.536461	0.173394	4.8796	0.455168	0.55746	-0.0810419	5.00358	0.79742	0.980837	-0.0377482	4.87819	0.91866	0.975257	0.180219	5.14224	0.590533	0.938651	0.608572	5.23341	0.105735	0.274969	-0.234779	5.25657	0.220909	0.319595	-0.129747	5.0041	0.672302	0.7861	0.302081	5.46015	0.322298	0.532354		ORF|Uncharacterized	ORF	Ortholog of Candida tenuis NRRL Y-1498 : CANTEDRAFT_104074, Debaryomyces hansenii CBS767 : DEHA2B13310g, Candida dubliniensis CD36 : CD36_23840 and Pichia stipitis Pignal : PICST_58235
orf19.1375	LEU42	http://www.candidagenome.org/cgi-bin/locus.pl?locus=orf19.1375&organism=C_albicans_SC5314	LEU42	2.42383	8.54835	1.18048e-20	9.76757e-20	0.299831	7.16051	0.199488	0.348347	-0.361704	9.35451	0.0815744	0.138222	0.116013	7.10214	0.735274	0.970947	0.462345	9.71135	0.218244	0.505196	0.413379	7.27061	0.233305	0.750923	-0.0358078	9.43979	0.919537	0.968203	1.88235	8.69046	1.8481e-17	3.85153e-16	2.74617	9.20485	7.68814e-12	2.6006e-10	2.00186	8.85764	3.72766e-08	8.01839e-07		ORF|Uncharacterized	ORF	Putative alpha-isopropylmalate synthase, fungal-specific (no human/murine homolog), upregulated in the presence of human blood or polymorphonuclear cells, regulated by Gcn2p and Gcn4p, stationary phase enriched protein
orf19.1376	orf19.1376	http://www.candidagenome.org/cgi-bin/locus.pl?locus=orf19.1376&organism=C_albicans_SC5314	orf19.1376	-0.710245	6.95388	0.00122703	0.00219591	-0.0961245	7.33451	0.675132	0.788013	-0.184582	6.69052	0.336958	0.439988	-0.110708	7.34881	0.756698	0.974186	0.0369213	6.89858	0.911112	0.972768	-0.239966	7.29474	0.496961	0.90472	-0.0963989	6.82761	0.772813	0.891248	-0.679311	7.15172	0.000432335	0.0013567	-0.401701	7.2109	0.239714	0.371787	-0.354365	7.07945	0.260402	0.463292	SSO2	ORF|Uncharacterized	ORF	Ortholog(s) have SNAP receptor activity, phosphatidic acid binding activity, role in ascospore-type prospore membrane assembly and Golgi apparatus, endoplasmic reticulum, plasma membrane, prospore membrane localization
orf19.1377	IPK2	http://www.candidagenome.org/cgi-bin/locus.pl?locus=orf19.1377&organism=C_albicans_SC5314	IPK2	0.100118	5.24975	0.65434	0.705273	0.00959237	5.31117	0.972856	0.987281	0.287281	5.66666	0.132927	0.208383	0.151841	5.16252	0.632676	0.945266	0.644221	5.7378	0.0529529	0.225598	0.381222	5.29067	0.226078	0.745203	0.253177	5.50963	0.442145	0.65809	0.50532	5.74424	0.00504645	0.0122652	0.768803	5.77142	0.0102934	0.0310099	0.196951	5.64601	0.531189	0.733043	ARG82	ORF|Uncharacterized	ORF	Putative inositol polyphosphate multikinase, moderately induced at 42 deg
orf19.1378	SUP35	http://www.candidagenome.org/cgi-bin/locus.pl?locus=orf19.1378&organism=C_albicans_SC5314	SUP35	-1.44523	8.93234	4.64507e-10	1.67493e-09	-0.565641	9.34286	0.0163691	0.050648	-0.4372	8.05868	0.0250402	0.0503482	-0.365302	9.3162	0.326693	0.833814	-0.299952	8.10404	0.408606	0.685514	-0.230869	9.38295	0.532901	0.917986	-0.143735	8.1731	0.686728	0.844333	-1.19233	8.71939	5.72499e-09	4.27534e-08	-1.19744	8.74985	0.00169753	0.00675762	-1.12965	8.8819	0.00163286	0.00922439	SUP35	ORF|Verified	ORF	Translation factor eRF3, shows prion-like aggregation in some, not all, studies, partially complements S. cerevisiae sup35 mutant translation defect, species barrier with S. cerevisiae Sup35p prion, gene not regulated by yeast-hyphal switch
orf19.138	FIG1	http://www.candidagenome.org/cgi-bin/locus.pl?locus=orf19.138&organism=C_albicans_SC5314	FIG1	1.29682	0.890968	0.00312646	0.00531149	0.549378	0.745578	0.228796	0.383054	-0.151686	1.66883	0.79974	0.855732	0.430396	0.651275	0.518766	0.913564	-0.655963	1.52393	0.452222	0.714876	1.66989	1.23368	0.008629	0.132152	0.265371	1.82417	0.652061	0.821014	0.72892	1.4242	0.050102	0.0913367	0.454623	1.15382	0.572109	0.701879	0.212428	1.97329	0.74112	0.877477	FIG1	ORF|Verified	ORF	Probable ortholog of S. cerevisiae Fig1p, which is an integral membrane protein required for mating, role in thigmotropism, transcription is opaque-specific, a-specific, and activated by Cph1p or alpha pheromone
orf19.1381	orf19.1381	http://www.candidagenome.org/cgi-bin/locus.pl?locus=orf19.1381&organism=C_albicans_SC5314	orf19.1381	2.89632	6.56887	1.07314e-39	3.48054e-38	0.273449	4.77852	0.238669	0.393537	-1.56849	7.02453	2.37144e-15	5.41484e-14	-0.116879	4.53513	0.726841	0.969174	-1.12521	7.12704	0.00160525	0.0190805	0.392076	4.80616	0.261889	0.773747	-1.72093	6.96241	3.85789e-07	1.20238e-05	1.18142	5.75862	7.58999e-08	4.82391e-07	1.98223	5.86918	1.38667e-09	2.68866e-08	0.930194	5.59334	0.0029695	0.0150854	LSB5	ORF|Uncharacterized	ORF	Ortholog(s) have role in actin cortical patch localization, actin filament organization, endocytosis and actin cortical patch, spindle pole body localization
orf19.1382	YEA4	http://www.candidagenome.org/cgi-bin/locus.pl?locus=orf19.1382&organism=C_albicans_SC5314	YEA4	-0.870605	3.83088	0.000522967	0.000982892	-0.0682705	4.24705	0.74432	0.838372	0.228685	3.68636	0.399427	0.503136	-0.172522	4.1947	0.623639	0.944589	0.00227601	3.63582	1	1	-0.345119	4.12311	0.339291	0.83181	-0.0718643	3.58431	0.864498	0.938116	-0.454533	4.17099	0.0374421	0.0711438	-0.519302	3.98341	0.131396	0.234531	-0.372911	3.8554	0.340557	0.551198	YEA4	ORF|Uncharacterized	ORF	Protein similar to S. cerevisiae Yea4p, transcription is induced in response to alpha pheromone in SpiderM medium
orf19.1383	orf19.1383	http://www.candidagenome.org/cgi-bin/locus.pl?locus=orf19.1383&organism=C_albicans_SC5314	orf19.1383	-0.695132	5.09935	0.0014911	0.00263429	0.112426	5.56636	0.590555	0.726127	0.244596	5.05658	0.202688	0.294607	0.0156777	5.47135	0.969615	1	0.192161	5.01982	0.584157	0.804748	-0.0836207	5.42993	0.789728	0.987145	0.254618	5.04644	0.46691	0.677902	-0.4368	5.58088	0.0166516	0.0352652	-0.401962	5.3999	0.167081	0.282059	-0.189617	5.37301	0.548775	0.745761		ORF|Uncharacterized	ORF	Predicted ORF in Assemblies 19, 20 and 21, transcription is induced in response to alpha pheromone in SpiderM medium
orf19.1386	orf19.1386	http://www.candidagenome.org/cgi-bin/locus.pl?locus=orf19.1386&organism=C_albicans_SC5314	orf19.1386	0.246514	3.94257	0.343995	0.403389	0.386487	4.13196	0.121565	0.243956	-0.148032	4.21995	0.521213	0.618116	0.237816	3.91595	0.500101	0.911486	-0.339944	4.23154	0.404479	0.683063	0.0751235	3.83271	0.84001	0.99296	-0.215174	4.28374	0.593938	0.777667	-0.161941	4.39219	0.485156	0.596976	0.0117055	4.14266	1	1	0.34284	4.12643	0.329574	0.540677	BET1	ORF|Uncharacterized	ORF	Ortholog(s) have SNAP receptor activity and role in ER to Golgi vesicle-mediated transport, retrograde vesicle-mediated transport, Golgi to ER, vesicle fusion
orf19.1387	orf19.1387	http://www.candidagenome.org/cgi-bin/locus.pl?locus=orf19.1387&organism=C_albicans_SC5314	orf19.1387	2.23618	7.24342	2.44461e-25	2.73049e-24	0.173965	5.94658	0.360844	0.523203	-0.8513	7.82758	1.42519e-05	6.64409e-05	0.0703332	5.79603	0.823251	0.985522	-0.678489	7.85809	0.0639225	0.255225	0.0114137	5.77481	0.975485	1	-0.719962	7.8392	0.045771	0.15965	1.33631	7.00387	1.41217e-14	2.13975e-13	1.63875	6.9636	7.04239e-07	7.26896e-06	1.70558	6.93754	7.62252e-07	1.12997e-05	CFD1	ORF|Uncharacterized	ORF	Ortholog(s) have 4 iron, 4 sulfur cluster binding activity, role in iron-sulfur cluster assembly, tRNA wobble uridine modification and cytoplasm localization
orf19.1388	orf19.1388	http://www.candidagenome.org/cgi-bin/locus.pl?locus=orf19.1388&organism=C_albicans_SC5314	orf19.1388	-2.13629	5.83446	1.30069e-15	7.46328e-15	-0.188499	6.55154	0.534173	0.677725	0.290291	4.77376	0.153165	0.234087	-0.147332	6.65767	0.715087	0.965087	0.112019	4.73719	0.789462	0.919598	-0.156634	6.65566	0.729414	0.973221	-0.101685	4.61532	0.794141	0.902238	-1.53036	6.04662	2.68649e-09	2.11713e-08	-1.83519	6.0465	7.65234e-06	6.13765e-05	-1.98816	5.97697	3.0349e-06	3.84963e-05	NOP16	ORF|Uncharacterized	ORF	Putative 66S pre-ribosomal particle component, Hap43p-induced gene, induced upon biofilm formation
orf19.1389	orf19.1389	http://www.candidagenome.org/cgi-bin/locus.pl?locus=orf19.1389&organism=C_albicans_SC5314	orf19.1389	0.130575	7.47596	0.649532	0.700465	0.311402	7.68946	0.27371	0.433263	0.0366274	7.78395	0.88922	0.924998	0.105787	7.6158	0.795626	0.98074	0.104528	7.92756	0.801587	0.925916	0.220165	7.68086	0.579149	0.935094	0.501005	8.14384	0.21902	0.434348	-0.0169988	7.98968	0.94089	0.966465	0.294765	7.92343	0.428663	0.573393	0.625029	8.20642	0.0767339	0.195716	SGN1	ORF|Uncharacterized	ORF	Ortholog(s) have poly(A) RNA binding activity, role in mRNA metabolic process and cytoplasm localization
orf19.139	TRA1	http://www.candidagenome.org/cgi-bin/locus.pl?locus=orf19.139&organism=C_albicans_SC5314	TRA1	-0.718918	9.46021	0.0021571	0.00373973	0.209475	10.0025	0.382393	0.543662	1.00581	9.86805	2.00153e-06	1.12089e-05	-0.0030704	9.8566	0.993905	1	0.616359	9.57177	0.102875	0.3365	0.156604	9.94544	0.669697	0.954915	0.525765	9.51342	0.125019	0.307882	0.200918	10.3689	0.338328	0.449552	-0.0322938	9.94483	0.934172	0.967596	-0.230498	9.98596	0.506556	0.711817	TRA1	ORF|Verified	ORF	Subunit of the NuA4 histone acetyltransferase complex
orf19.1390	PMI1	http://www.candidagenome.org/cgi-bin/locus.pl?locus=orf19.1390&organism=C_albicans_SC5314	PMI1	-2.22341	7.46142	1.96833e-18	1.38491e-17	-0.131549	8.23032	0.576062	0.713678	0.629196	6.53869	0.00140301	0.0040776	-0.0129247	8.05757	0.973147	1	0.315738	6.12673	0.36357	0.650105	-0.219524	7.96616	0.545317	0.921025	0.977644	6.52297	0.00516313	0.0324646	-1.33612	7.80894	4.43178e-11	4.4058e-10	-1.80669	7.5211	2.38416e-06	2.17581e-05	-0.893879	7.54967	0.010613	0.0434455	PMI40	ORF|Verified	ORF	Phosphomannose isomerase, cell wall biosynthesis enzyme, drug target, functional homolog of S. cerevisiae and E. coli phosphomannose isomerase, Gcn4p-regulated, repressed by 3-AT, induced on adherence to polystyrene, phagocytosis
orf19.1391	orf19.1391	http://www.candidagenome.org/cgi-bin/locus.pl?locus=orf19.1391&organism=C_albicans_SC5314	orf19.1391	0.828346	3.49108	0.00093244	0.0016937	-0.0844444	3.13778	0.777658	0.862168	-0.108821	4.04823	0.633178	0.717949	-0.0537635	3.05067	0.938555	0.999532	-0.0116739	4.03272	1	1	-0.070066	3.0371	0.904302	0.999879	-0.515417	3.79894	0.195087	0.408468	0.928689	3.77471	1.8642e-05	7.8013e-05	1.00926	3.70836	0.0155946	0.0436018	0.579494	3.39056	0.139291	0.298473		ORF|Uncharacterized	ORF	Hap43p-repressed gene
orf19.1392	orf19.1392	http://www.candidagenome.org/cgi-bin/locus.pl?locus=orf19.1392&organism=C_albicans_SC5314	orf19.1392	1.26619	6.54266	9.98534e-11	3.85248e-10	0.487607	6.16239	0.012662	0.0416899	-0.00135937	7.25944	1	1	0.157618	5.9161	0.58357	0.934776	-0.0854307	7.17027	0.81162	0.931487	-0.239093	5.73305	0.416464	0.866196	-0.374045	7.03537	0.261132	0.480985	0.900411	7.06095	5.50808e-07	3.03889e-06	1.11306	6.75348	0.000530418	0.00249911	1.27704	6.45301	3.39153e-05	0.000318059	EPS1	ORF|Uncharacterized	ORF	Ortholog(s) have chaperone binding, protein disulfide isomerase activity, unfolded protein binding activity, role in ER-associated protein catabolic process, protein retention in ER lumen and endoplasmic reticulum membrane localization
orf19.1393	orf19.1393	http://www.candidagenome.org/cgi-bin/locus.pl?locus=orf19.1393&organism=C_albicans_SC5314	orf19.1393	0.221927	4.75387	0.380799	0.440753	0.213271	4.86037	0.379938	0.541412	-0.218823	4.98434	0.287203	0.389231	0.175044	4.50138	0.600052	0.938942	-0.889511	4.63076	0.0177726	0.10882	0.22569	4.53022	0.54135	0.919901	-0.534756	4.74972	0.139153	0.327205	-0.075985	5.08241	0.707451	0.791341	-0.484584	4.47652	0.140458	0.247092	-0.133811	4.65092	0.702712	0.854027	YIA6	ORF|Uncharacterized	ORF	Ortholog(s) have NAD transporter activity, pyruvate secondary active transmembrane transporter activity, role in NAD transmembrane transport, mitochondrial pyruvate transport and endoplasmic reticulum, mitochondrion localization
orf19.1394	orf19.1394	http://www.candidagenome.org/cgi-bin/locus.pl?locus=orf19.1394&organism=C_albicans_SC5314	orf19.1394	0.87939	5.62178	0.0214031	0.0320043	-0.313662	5.08709	0.42411	0.582964	-0.823121	5.85724	0.0228967	0.0466877	-0.636039	5.15472	0.121513	0.59867	-0.768198	6.18728	0.0751287	0.282528	-0.133743	5.37389	0.757652	0.978654	-0.966398	6.11679	0.0399373	0.144492	0.498397	5.34593	0.171911	0.258361	0.946207	5.45152	0.0031404	0.0115519	0.301057	5.53725	0.478622	0.68659	YCR090C	ORF|Uncharacterized	ORF	Putative protein of unknown function, protein not essential for viability, protein level decreases in stationary phase cultures
orf19.1395	orf19.1395	http://www.candidagenome.org/cgi-bin/locus.pl?locus=orf19.1395&organism=C_albicans_SC5314	orf19.1395	2.24889	5.35044	6.88438e-19	5.00644e-18	1.43106	4.8464	2.53265e-09	4.35882e-08	-0.723799	5.98563	0.00084025	0.00258107	1.89039	5.01308	3.69922e-09	1.83499e-07	-0.0751509	6.28223	0.844903	0.942533	0.301393	3.9663	0.432153	0.874341	-0.576235	6.05341	0.093178	0.252687	0.219901	5.65882	0.307566	0.417792	0.553944	6.07518	0.0649782	0.13617	1.70158	5.25266	5.67093e-07	8.7878e-06	PIC2	ORF|Uncharacterized	ORF	Ortholog(s) have inorganic phosphate transmembrane transporter activity, role in phosphate ion transport, transmembrane transport and mitochondrion localization
orf19.1396	orf19.1396	http://www.candidagenome.org/cgi-bin/locus.pl?locus=orf19.1396&organism=C_albicans_SC5314	orf19.1396	0.541688	4.43667	0.143767	0.185481	0.294562	4.4299	0.345227	0.50746	-0.336447	4.7594	0.309919	0.412582	0.329903	4.45535	0.483472	0.905957	-0.313803	4.67966	0.540492	0.77397	0.230582	4.41085	0.6639	0.953357	-0.71734	4.5018	0.135869	0.323442	0.0433279	4.74633	0.883772	0.926972	-0.138479	4.65561	0.753109	0.847622	-0.380254	4.42872	0.405085	0.618809	AGE2	ORF|Uncharacterized	ORF	Ortholog(s) have ARF GTPase activator activity, role in ER to Golgi vesicle-mediated transport, intra-Golgi vesicle-mediated transport and Golgi apparatus, clathrin-coated vesicle localization
orf19.1397	orf19.1397	http://www.candidagenome.org/cgi-bin/locus.pl?locus=orf19.1397&organism=C_albicans_SC5314	orf19.1397	-0.629329	5.24714	0.00293801	0.00501097	-0.128148	5.5702	0.529463	0.673568	0.612913	5.44703	0.00120872	0.00357319	-0.377094	5.45453	0.206763	0.731341	0.546296	5.36883	0.123892	0.377612	-0.0919936	5.58675	0.767703	0.984176	0.323435	5.23778	0.364005	0.58682	0.233286	5.78507	0.184373	0.273874	0.337688	5.53431	0.241863	0.374746	-0.124596	5.55585	0.692894	0.847928		ORF|Uncharacterized	ORF	Has domain(s) with predicted heme binding activity
orf19.1400	orf19.1400	http://www.candidagenome.org/cgi-bin/locus.pl?locus=orf19.1400&organism=C_albicans_SC5314	orf19.1400	0.60927	6.51698	0.0068889	0.0110767	0.167698	6.38839	0.514714	0.661749	-0.197949	6.91738	0.313345	0.416429	-0.113664	6.33038	0.716274	0.965265	-0.370102	6.84823	0.298227	0.592706	0.00721858	6.39686	0.986351	1	-0.263843	6.89262	0.453682	0.668405	0.361698	6.82387	0.107115	0.174212	0.35838	6.56411	0.247251	0.381764	0.397472	6.68665	0.225444	0.420536		ORF|Uncharacterized	ORF	Ortholog of C. parapsilosis CDC317 : CPAR2_406130, Candida tenuis NRRL Y-1498 : CANTEDRAFT_116273, Debaryomyces hansenii CBS767 : DEHA2B11176g and Candida dubliniensis CD36 : CD36_23640
orf19.1401	EAP1	http://www.candidagenome.org/cgi-bin/locus.pl?locus=orf19.1401&organism=C_albicans_SC5314	EAP1	0.112448	3.46352	0.767291	0.806799	0.300492	3.6514	0.361223	0.523352	0.291236	3.86907	0.452788	0.555357	0.00484098	3.37033	1	1	0.739084	3.98084	0.296269	0.590629	-0.129691	3.31052	0.811777	0.987815	-0.311486	3.37165	0.635442	0.810093	0.236664	4.05136	0.428193	0.541216	0.884481	3.9882	0.124779	0.225304	0.0300424	3.33934	0.976885	1		ORF|Verified	ORF	GPI-anchored cell wall adhesin, cell-cell adhesion, biofilm formation, Efg1p-regulated, mutant suppresses polystyrene or cell adhesion, filamentation, invasive growth defects of S. cerevisiae flo8 or flo11 mutant, biofilm-induced
orf19.1402	CCT2	http://www.candidagenome.org/cgi-bin/locus.pl?locus=orf19.1402&organism=C_albicans_SC5314	CCT2	-0.724829	8.31173	0.00123968	0.00221593	-0.239142	8.63112	0.300493	0.461704	-0.306311	7.98363	0.112957	0.181251	-0.293624	8.50084	0.416777	0.884762	-0.446425	7.90234	0.217835	0.505008	-0.12635	8.58401	0.726131	0.97244	0.270145	8.24653	0.439816	0.656199	-0.667924	8.37477	0.00107092	0.00309152	-0.703009	8.14254	0.0588902	0.125999	-0.107024	8.54179	0.758919	0.88746	CCT2	ORF|Uncharacterized	ORF	Chaperonin of the cytosolic TCP1 ring complex, protein present in exponential and stationary-phase yeast cells, but higher amounts in stationary phase, GlcNAc-induced protein
orf19.1403	orf19.1403	http://www.candidagenome.org/cgi-bin/locus.pl?locus=orf19.1403&organism=C_albicans_SC5314	orf19.1403	-1.86208	5.63202	1.37365e-16	8.46665e-16	0.0966195	6.43985	0.627475	0.755377	0.77843	5.10126	0.0001608	0.000590042	0.119205	6.25398	0.681416	0.955005	0.715252	4.82929	0.0578407	0.239012	0.319117	6.36596	0.305054	0.807458	1.32429	5.22322	0.000225418	0.00273633	-1.05327	6.21995	5.86055e-09	4.37137e-08	-1.21714	5.93668	7.60444e-05	0.000460981	-0.764446	6.26244	0.0111135	0.045104	SAL1	ORF|Uncharacterized	ORF	Ortholog(s) have ATP:ADP antiporter activity, calcium ion binding activity, role in ADP transport, ATP transport, mitochondrial transport and mitochondrion localization
orf19.1404	orf19.1404	http://www.candidagenome.org/cgi-bin/locus.pl?locus=orf19.1404&organism=C_albicans_SC5314	orf19.1404	-2.28886	5.57225	2.32762e-16	1.41453e-15	-0.215993	6.29686	0.48231	0.634199	0.232616	4.34918	0.385128	0.488795	-0.230768	6.37053	0.563364	0.92918	-0.06039	4.24116	0.867537	0.951818	-0.316405	6.33412	0.47461	0.894271	0.202702	4.36713	0.647081	0.8179	-1.72232	5.73357	3.19755e-09	2.48553e-08	-2.10278	5.6635	5.5303e-08	7.16148e-07	-1.70618	5.63418	4.20558e-05	0.000381042	DUS1	ORF|Uncharacterized	ORF	Ortholog(s) have tRNA dihydrouridine synthase activity, role in tRNA modification and mitochondrion, nucleus localization
orf19.1405	PHO13	http://www.candidagenome.org/cgi-bin/locus.pl?locus=orf19.1405&organism=C_albicans_SC5314	PHO13	1.77351	5.95978	1.03703e-17	6.88135e-17	0.1915	5.04611	0.337682	0.499885	-0.670914	6.51842	0.000474292	0.00155713	-0.0331227	4.83688	0.92949	0.998281	-1.31864	6.38486	0.00085378	0.0117566	0.260501	4.98629	0.420374	0.867937	-1.37574	6.36475	0.000101714	0.00144382	1.0355	5.89863	5.32826e-08	3.46724e-07	0.744202	5.34168	0.0303471	0.0746924	0.458533	5.43181	0.159544	0.328624		ORF|Uncharacterized	ORF	Putative 4-nitrophenylphosphatase, Hap43p-repressed gene, transcription is regulated upon yeast-hyphal switch
orf19.1406	orf19.1406	http://www.candidagenome.org/cgi-bin/locus.pl?locus=orf19.1406&organism=C_albicans_SC5314	orf19.1406	3.79266	6.84609	1.0276e-39	3.36887e-38	0.71118	4.49785	0.00721378	0.0263333	-1.39763	7.42887	1.97485e-09	1.92672e-08	0.11343	4.28272	0.726523	0.969174	-1.49542	7.46503	0.000449589	0.00727956	0.0252238	4.25396	0.924409	1	-1.7795	7.39256	4.83638e-06	0.000104187	1.79641	6.11293	4.8822e-17	9.91133e-16	2.1949	5.89736	9.89034e-11	2.47219e-09	2.06452	5.68859	3.16903e-10	1.22616e-08	REV7	ORF|Uncharacterized	ORF	Ortholog(s) have DNA-directed DNA polymerase activity, role in error-free translesion synthesis, error-prone translesion synthesis and mitochondrion, nuclear chromatin, zeta DNA polymerase complex localization
orf19.1409	VAC7	http://www.candidagenome.org/cgi-bin/locus.pl?locus=orf19.1409&organism=C_albicans_SC5314	VAC7	-0.854703	5.20778	0.000457034	0.000866492	0.0588337	5.70787	0.788332	0.86853	0.853979	5.4377	8.84683e-05	0.000344383	0.0182144	5.46696	0.956132	1	0.544042	5.04258	0.151963	0.419632	0.240099	5.58641	0.455281	0.885786	1.02323	5.3305	0.00542945	0.0338608	0.0697329	5.93064	0.732718	0.812361	-0.228955	5.47698	0.450636	0.592597	0.0795632	5.81621	0.79719	0.907688	VAC7	ORF|Verified	ORF	Protein similar to S. cerevisiae Fab1p, an enzyme regulator involved in phospholipid metabolism, not essential for viability
orf19.1409.1	orf19.1409.1	http://www.candidagenome.org/cgi-bin/locus.pl?locus=orf19.1409.1&organism=C_albicans_SC5314	orf19.1409.1	-2.52355	10.2008	7.83512e-20	6.05351e-19	-1.5086	10.5207	1.39831e-08	2.13458e-07	0.144181	8.74532	0.552164	0.645353	-0.617275	10.7745	0.132526	0.616616	0.695244	9.012	0.131298	0.391671	-0.855276	10.6884	0.0288907	0.307627	0.722831	9.0255	0.0545852	0.178681	-0.741211	9.4126	0.0017501	0.00478987	-1.11731	10.0785	0.0170247	0.0467822	-0.817528	9.92091	0.0233342	0.0807834	RPL22B	ORF|Uncharacterized	ORF	Ortholog(s) have structural constituent of ribosome activity, role in cytoplasmic translation and cytosolic large ribosomal subunit, nucleolus localization
orf19.1409.2	orf19.1409.2	http://www.candidagenome.org/cgi-bin/locus.pl?locus=orf19.1409.2&organism=C_albicans_SC5314	orf19.1409.2	-1.97207	2.72826	1.75803e-07	4.94549e-07	0.0599374	3.44311	0.859746	0.916069	1.81869	2.76661	1.47327e-08	1.25228e-07	0.730305	3.44169	0.0768031	0.468202	0.826336	2.30277	0.107693	0.34602	0.495442	3.31276	0.242593	0.760682	1.58997	2.76512	0.00268361	0.0199494	-0.0903387	3.58098	0.749533	0.826041	-1.27018	3.38565	0.00306309	0.0112876	-0.228449	3.51368	0.605318	0.789802		ORF|Uncharacterized	ORF
orf19.1411	orf19.1411	http://www.candidagenome.org/cgi-bin/locus.pl?locus=orf19.1411&organism=C_albicans_SC5314	orf19.1411	-0.111735	2.6156	0.729891	0.773239	0.503994	3.00062	0.0648579	0.152349	1.12611	3.43994	8.89566e-06	4.33943e-05	0.178231	2.59103	0.699308	0.960143	1.12001	3.30497	0.0189512	0.113285	0.0726665	2.54899	0.874446	0.996377	-1.25705	2.20936	0.0180343	0.081307	0.632028	3.7064	0.00452597	0.0111558	1.05421	3.36505	0.0130355	0.0376139	-1.15672	2.25262	0.02077	0.0735619		ORF|Uncharacterized	ORF	Hap43p-repressed gene
orf19.1412	orf19.1412	http://www.candidagenome.org/cgi-bin/locus.pl?locus=orf19.1412&organism=C_albicans_SC5314	orf19.1412	-0.753353	5.42285	0.000978755	0.00177199	-0.529012	5.61239	0.0124009	0.041058	-1.06879	4.77188	4.96753e-07	3.18096e-06	-0.530773	5.6197	0.0837324	0.489885	-0.998558	4.91438	0.0116478	0.0816538	-0.310361	5.71622	0.320567	0.820287	-0.463132	5.11088	0.183291	0.392364	-1.17067	5.02805	1.69473e-09	1.37352e-08	-1.01879	5.02189	0.00423094	0.0148576	-0.660143	5.33791	0.0407214	0.122923		ORF|Uncharacterized	ORF	Ortholog of C. parapsilosis CDC317 : CPAR2_302330, Candida tenuis NRRL Y-1498 : CANTEDRAFT_105448, Debaryomyces hansenii CBS767 : DEHA2C10582g and Candida dubliniensis CD36 : CD36_44020
orf19.1413	YFH1	http://www.candidagenome.org/cgi-bin/locus.pl?locus=orf19.1413&organism=C_albicans_SC5314	YFH1	0.228971	5.10571	0.276214	0.331989	-0.495937	4.8829	0.022137	0.0645108	-0.0897179	5.40003	0.618923	0.706219	-0.636402	4.8734	0.0459106	0.341923	-0.093094	5.42066	0.804535	0.927003	-0.101951	5.11146	0.772919	0.985609	-0.372111	5.29353	0.305965	0.528485	0.757181	5.19974	4.36426e-05	0.000170255	0.834551	5.09622	0.00833001	0.0261189	0.0701457	5.17349	0.845686	0.934554	YFH1	ORF|Verified	ORF	Frataxin, may be required for iron storage or delivery, role in oxidative stress resistance, transcription regulated by Nrg1p, repressed if iron absent, induced by macrophage interaction, Hap43p-repressed gene
orf19.1414	orf19.1414	http://www.candidagenome.org/cgi-bin/locus.pl?locus=orf19.1414&organism=C_albicans_SC5314	orf19.1414	0.0727308	6.25705	0.847411	0.874668	0.638775	6.69477	0.0999395	0.210769	0.524065	6.81181	0.155919	0.237205	0.437935	6.69713	0.344833	0.84314	0.268273	6.8952	0.602457	0.817632	0.555041	6.76634	0.244924	0.762965	1.02634	7.35245	0.0651287	0.200532	0.0876404	7.18642	0.812104	0.875615	0.115427	7.05606	0.781684	0.868166	0.80432	7.54611	0.0967473	0.232116		ORF|Uncharacterized	ORF	Protein of unknown function, transcription is upregulated in an RHE model of oral candidiasis, Hap43p-repressed gene
orf19.1415	FRE10	http://www.candidagenome.org/cgi-bin/locus.pl?locus=orf19.1415&organism=C_albicans_SC5314	FRE10	-2.55392	7.01987	8.33609e-28	1.1039e-26	0.731199	8.3175	0.003752	0.0151273	2.61	7.28866	6.92453e-33	8.42484e-31	0.674106	8.25951	0.0727513	0.450352	2.25363	6.92607	3.8813e-10	5.98594e-08	0.160359	7.97176	0.662703	0.953357	2.24224	6.91536	6.77741e-11	5.17983e-09	-0.553197	8.54795	0.0152525	0.0325659	-0.927479	8.26858	0.0142577	0.0403731	-0.382529	7.94626	0.263254	0.466322		ORF|Verified	ORF	Major cell-surface ferric reductase under low-iron conditions, 7 transmembrane regions and a secretion signal predicted, repressed by Tup1p, Rim101p, Ssn6p, Hog1p, caspofungin, ciclopirox olamine induced, not required for filamentous growth
orf19.1416	COX11	http://www.candidagenome.org/cgi-bin/locus.pl?locus=orf19.1416&organism=C_albicans_SC5314	COX11	0.628381	6.62093	0.00233601	0.00403184	-0.271458	6.26485	0.216631	0.368748	-0.814357	6.77354	6.12383e-06	3.08679e-05	-0.284583	6.30733	0.337962	0.84235	-0.460223	6.98684	0.174635	0.45361	-0.135946	6.38139	0.659837	0.952607	-0.439639	6.99055	0.176785	0.382586	0.208737	6.39222	0.275689	0.38261	0.562917	6.5676	0.0646319	0.135581	0.485165	6.64815	0.118066	0.267234	COX11	ORF|Verified	ORF	Cytochrome oxidase assembly protein, transcription is regulated by Nrg1p, transcription is upregulated in both intermediate and mature biofilms, protein repressed during the mating process, Hap43p-repressed gene
orf19.1417	orf19.1417	http://www.candidagenome.org/cgi-bin/locus.pl?locus=orf19.1417&organism=C_albicans_SC5314	orf19.1417	0.478603	3.76313	0.0548428	0.0767117	-0.188016	3.51691	0.427823	0.584962	-0.439383	3.98511	0.040997	0.0762093	0.315168	3.67281	0.372783	0.858285	0.163353	4.19935	0.673448	0.861214	0.0226495	3.53416	0.93282	1	-0.652289	3.82311	0.161258	0.361155	0.35303	3.75927	0.103931	0.170047	0.432368	4.15343	0.244357	0.377952	-0.0504937	3.6109	0.890091	0.956813		ORF|Uncharacterized	ORF	Ortholog of C. parapsilosis CDC317 : CPAR2_401720, Candida tenuis NRRL Y-1498 : CANTEDRAFT_102588, Debaryomyces hansenii CBS767 : DEHA2G16698g and Candida dubliniensis CD36 : CD36_43970
orf19.1418	SEC15	http://www.candidagenome.org/cgi-bin/locus.pl?locus=orf19.1418&organism=C_albicans_SC5314	SEC15	0.0746777	6.55587	0.704329	0.75088	0.0868575	6.68118	0.670122	0.784968	-0.137317	6.75077	0.447448	0.551423	0.017357	6.62201	0.957013	1	-0.204996	6.76632	0.543624	0.775301	0.0498509	6.64402	0.877812	0.996377	-0.207396	6.76146	0.529705	0.727837	-0.0265916	6.87392	0.883823	0.926972	0.00686443	6.7411	0.987858	1	0.0241218	6.75606	0.942528	0.984789	SEC15	ORF|Verified	ORF	Predicted exocyst subunit, cellular bud tip-associated protein, ortholog of S. cerevisiae SEC15
orf19.1420	orf19.1420	http://www.candidagenome.org/cgi-bin/locus.pl?locus=orf19.1420&organism=C_albicans_SC5314	orf19.1420	0.382606	4.27675	0.1218	0.15931	0.169523	4.29318	0.460672	0.614723	-0.338573	4.5299	0.114892	0.183834	-0.244871	4.13277	0.475683	0.90407	-0.387317	4.57215	0.292028	0.586709	0.0604975	4.29157	0.883747	0.997991	-0.593821	4.49234	0.121097	0.300879	-0.00178424	4.53345	0.966209	0.982816	0.345862	4.2813	0.30959	0.453143	-0.119779	4.34392	0.75186	0.883773	IRC6	ORF|Uncharacterized	ORF	Ortholog(s) have cytosol, nucleus localization
orf19.1421	orf19.1421	http://www.candidagenome.org/cgi-bin/locus.pl?locus=orf19.1421&organism=C_albicans_SC5314	orf19.1421	2.82566	4.48522	8.85557e-28	1.16759e-26	1.29772	3.43355	3.33257e-07	4.11635e-06	-0.0357391	5.49103	0.846879	0.894225	0.930065	3.15153	0.0132308	0.132545	-0.121997	5.55826	0.726772	0.889012	0.159067	2.72709	0.68438	0.961698	-0.791103	5.26515	0.0275809	0.110111	1.62116	5.06584	3.39457e-15	5.63338e-14	1.99299	4.9177	7.09706e-10	1.4724e-08	2.14302	4.26153	6.25275e-07	9.47462e-06	DAL3	ORF|Uncharacterized	ORF	Ortholog(s) have ureidoglycolate hydrolase activity and cytosol, nucleus localization
orf19.1422	FZO1	http://www.candidagenome.org/cgi-bin/locus.pl?locus=orf19.1422&organism=C_albicans_SC5314	FZO1	1.02315	7.95482	1.51376e-05	3.43984e-05	-0.178574	7.39015	0.450347	0.605629	-0.710921	8.28858	0.000458996	0.00151493	-0.142194	7.47536	0.69311	0.958812	-0.653043	8.36347	0.0818049	0.295985	-0.207455	7.45261	0.564413	0.92797	-0.795275	8.30659	0.0247739	0.10186	0.610189	7.79807	0.00361264	0.00917465	0.572098	7.82175	0.121356	0.22053	0.550151	7.72044	0.104481	0.245706	FZO1	ORF|Uncharacterized	ORF	Putative mitochondrial biogenesis protein, fungal-specific (no human or murine homolog)
orf19.1424	orf19.1424	http://www.candidagenome.org/cgi-bin/locus.pl?locus=orf19.1424&organism=C_albicans_SC5314	orf19.1424	-0.285855	3.78909	0.257652	0.31247	0.173847	4.09677	0.458066	0.61212	0.16617	3.93662	0.393629	0.497345	0.326419	3.89665	0.365963	0.855907	0.867804	4.25965	0.0213496	0.122581	0.419604	3.95169	0.27487	0.785098	1.13905	4.42624	0.00246123	0.0186822	-0.159899	4.25973	0.444494	0.557328	0.558985	4.44943	0.0812084	0.162104	0.778895	4.65208	0.0175347	0.064082	YMR155W	ORF|Uncharacterized	ORF	Predicted membrane transporter, member of the oxalate:formate antiporter (OFA) family, major facilitator superfamily (MFS)
orf19.1426	orf19.1426	http://www.candidagenome.org/cgi-bin/locus.pl?locus=orf19.1426&organism=C_albicans_SC5314	orf19.1426	-2.44463	5.96912	1.31218e-17	8.61296e-17	-0.310937	6.68556	0.217775	0.370391	1.11852	5.18919	2.28643e-05	0.000101338	-0.247749	6.6874	0.497782	0.911486	1.15642	5.22379	0.00650003	0.054408	0.129963	6.88034	0.733229	0.973221	1.8678	5.7359	6.45975e-06	0.000133516	-0.895262	6.31036	8.04775e-05	0.000297838	-0.92821	6.28104	0.00636137	0.0207729	-0.544796	6.77439	0.117535	0.266327	SKG6	ORF|Uncharacterized	ORF	Ortholog(s) have cell cortex, cellular bud neck, cellular bud tip, incipient cellular bud site, integral to membrane localization
orf19.1427	orf19.1427	http://www.candidagenome.org/cgi-bin/locus.pl?locus=orf19.1427&organism=C_albicans_SC5314	orf19.1427	-0.650649	3.57377	0.0170898	0.0259904	0.547759	4.27394	0.0406757	0.106139	0.555693	3.7737	0.0170329	0.0362074	0.434022	4.05914	0.248239	0.771713	0.0469513	3.48511	0.915267	0.974188	-0.121629	3.77811	0.791235	0.987145	0.230773	3.57292	0.576014	0.764786	-0.522414	4.45716	0.0330637	0.0638445	-0.804474	4.03128	0.025024	0.0640417	-0.0183586	3.78875	0.975591	1	THI73	ORF|Uncharacterized	ORF	Putative transporter, fungal-specific (no human or murine homolog)
orf19.1428	DUO1	http://www.candidagenome.org/cgi-bin/locus.pl?locus=orf19.1428&organism=C_albicans_SC5314	DUO1	-0.469058	3.49398	0.0649813	0.0898567	0.183834	3.89307	0.405853	0.565129	0.199758	3.5235	0.378017	0.482236	0.294988	3.81719	0.420714	0.886116	0.197041	3.46743	0.645483	0.84382	-0.0623522	3.66428	0.91469	1	0.093695	3.43016	0.803953	0.905857	-0.325259	3.98852	0.120064	0.191694	-0.449227	3.85352	0.220577	0.348356	-0.155727	3.6448	0.704605	0.854873		ORF|Uncharacterized	ORF	Subunit of the Dam1 (DASH) complex, which acts in chromosome segregation by coupling kinetochores to spindle microtubules
orf19.1429	SOH1	http://www.candidagenome.org/cgi-bin/locus.pl?locus=orf19.1429&organism=C_albicans_SC5314	SOH1	1.131	4.49395	1.40761e-06	3.60217e-06	-0.176653	3.86835	0.457298	0.611271	-0.785412	4.83662	8.92569e-05	0.000346583	-0.347674	3.83125	0.320065	0.833463	-0.49304	5.02017	0.160717	0.431823	-0.13221	3.92307	0.720347	0.969372	-0.653502	4.94293	0.0789721	0.226195	0.643327	4.28608	0.00159891	0.00440878	1.11779	4.403	0.000493814	0.00235879	0.791801	4.36981	0.0387209	0.118336	SOH1	ORF|Verified	ORF	Subunit of the RNA polymerase II mediator complex, involved in control of cytokinesis, morphogenesis, biofilm formation, virulence, cell-cycle regulated periodic mRNA expression
orf19.1430	orf19.1430	http://www.candidagenome.org/cgi-bin/locus.pl?locus=orf19.1430&organism=C_albicans_SC5314	orf19.1430	3.24389	2.66998	1.5227e-11	6.25689e-11	1.75636	1.62863	5.79307e-05	0.000413705	-1.07826	3.25893	0.00151662	0.00437501	1.6021	1.11222	0.0139816	0.138265	-1.19551	3.00488	0.0330717	0.165466	0.630699	0.675921	0.407928	0.866182	-2.23482	2.7994	0.000122471	0.00167249	0.544329	2.57196	0.0638085	0.112309	0.737798	2.12558	0.113717	0.209649	0.727147	1.30418	0.297957	0.504134		ORF|Uncharacterized	ORF	Ortholog of C. parapsilosis CDC317 : CPAR2_402120, Lodderomyces elongisporus NRLL YB-4239 : LELG_04437, Candida dubliniensis CD36 : CD36_43870 and Candida orthopsilosis Co 90-125 : CORT0E02170
orf19.1433	orf19.1433	http://www.candidagenome.org/cgi-bin/locus.pl?locus=orf19.1433&organism=C_albicans_SC5314	orf19.1433	2.22489	4.79119	3.03476e-13	1.43683e-12	0.194415	3.54326	0.516868	0.663354	-2.22337	5.01248	1.62434e-17	4.91659e-16	-0.459329	3.42028	0.200379	0.72374	-2.33232	5.23945	4.88305e-09	5.10569e-07	0.598684	3.94098	0.108638	0.585132	-1.9282	5.30376	1.41722e-07	5.22324e-06	-0.073574	3.76713	0.780603	0.8519	0.511147	3.54563	0.173789	0.290536	-0.0890898	4.23827	0.804276	0.91238		ORF|Uncharacterized	ORF	Hap43p-repressed gene, shows colony morphology-related gene regulation by Ssn6p, planktonic growth-induced gene
orf19.1434	orf19.1434	http://www.candidagenome.org/cgi-bin/locus.pl?locus=orf19.1434&organism=C_albicans_SC5314	orf19.1434	-0.526884	5.1997	0.00782047	0.012495	0.0121202	5.56289	0.950282	0.973506	0.782112	5.58795	1.64063e-05	7.55761e-05	0.140671	5.57006	0.633348	0.945564	0.68408	5.54327	0.0462006	0.20698	0.100391	5.55454	0.754236	0.977772	0.811745	5.61729	0.015645	0.0735867	0.368313	5.92423	0.0341272	0.0656284	0.179012	5.83094	0.540294	0.674716	0.391918	5.88791	0.200399	0.386353	DPB11	ORF|Uncharacterized	ORF	Ortholog(s) have protein kinase activator activity
orf19.1435	TEF1	http://www.candidagenome.org/cgi-bin/locus.pl?locus=orf19.1435&organism=C_albicans_SC5314	TEF1	-1.42398	10.1623	2.99287e-08	9.07588e-08	-0.702664	10.516	0.00517061	0.019965	0.109523	9.56127	0.624297	0.710913	-0.509237	10.6063	0.196774	0.716611	0.159856	9.57643	0.681357	0.86646	-0.671782	10.5486	0.0962177	0.563164	0.327667	9.66381	0.383301	0.606224	-0.490652	10.0629	0.0263699	0.0522649	-0.701922	10.1286	0.0771861	0.155925	-0.319187	10.0992	0.419938	0.63185	TEF1	ORF|Verified	ORF	Translation elongation factor 1-alpha, detected at the cell surface, binds human plasminogen, macrophage/pseudohyphal-induced, upregulated in RHE model of oral candidiasis and in clinical oral candidiasis isolates, possibly essential gene
orf19.1438	orf19.1438	http://www.candidagenome.org/cgi-bin/locus.pl?locus=orf19.1438&organism=C_albicans_SC5314	orf19.1438	-0.821228	2.69673	0.0360541	0.0521383	0.868939	3.58657	0.010828	0.0368022	0.864113	2.96107	0.0104743	0.0238769	0.785459	3.79125	0.0203929	0.185832	-0.306339	2.59423	0.602522	0.817632	-0.723013	3.11006	0.0870414	0.539461	-0.895787	2.4012	0.0749175	0.219352	-0.718347	3.8025	0.0114148	0.025151	-1.84421	3.60081	6.4941e-06	5.31134e-05	-0.872958	2.48015	0.0657063	0.175634		ORF|Uncharacterized	ORF	Protein with homology to NADH dehydrogenase, regulated by Sef1p-, Sfu1p-, and Hap43p
orf19.1439	IPK1	http://www.candidagenome.org/cgi-bin/locus.pl?locus=orf19.1439&organism=C_albicans_SC5314	IPK1	-0.0469762	5.26357	0.863901	0.888814	-0.0898695	5.35562	0.782787	0.865692	0.238772	5.58091	0.377307	0.481529	-0.235263	5.33177	0.508959	0.911963	0.41151	5.69325	0.329276	0.622797	-0.23493	5.33407	0.558895	0.927171	-0.185302	5.37431	0.716388	0.858498	0.401291	5.68236	0.199594	0.293221	0.659773	5.67694	0.0202611	0.053845	0.113667	5.34527	0.804935	0.912468	IPK1	ORF|Uncharacterized	ORF	Ortholog(s) have inositol pentakisphosphate 2-kinase activity, role in inositol phosphate biosynthetic process, nuclear-transcribed mRNA catabolic process, non-stop decay and nucleus localization
orf19.144	SNU114	http://www.candidagenome.org/cgi-bin/locus.pl?locus=orf19.144&organism=C_albicans_SC5314	SNU114	-0.839833	6.12516	0.00122666	0.00219589	-0.132695	6.5352	0.633048	0.75876	-0.0234517	5.86314	0.944608	0.965776	-0.0946959	6.33461	0.781357	0.978562	-0.166936	5.6307	0.685176	0.869684	-0.401699	6.20458	0.244992	0.762965	-0.284171	5.5773	0.503222	0.708565	-0.607947	6.36157	0.0154171	0.0328728	-0.765813	6.0612	0.0128224	0.0371712	-0.533272	5.82418	0.126114	0.278798	SNU114	ORF|Uncharacterized	ORF	Protein similar to S. cerevisiae Snu114p, which is an RNA helicase involved in pre-mRNA splicing, likely to be essential for growth, based on an insertional mutagenesis strategy
orf19.1440	orf19.1440	http://www.candidagenome.org/cgi-bin/locus.pl?locus=orf19.1440&organism=C_albicans_SC5314	orf19.1440	-0.588192	5.29419	0.0173697	0.0263897	-0.294613	5.54028	0.186179	0.332203	-0.0489692	5.18149	0.878781	0.917628	-0.254135	5.649	0.380977	0.858863	0.247583	5.35479	0.501501	0.751826	-0.212526	5.67234	0.492118	0.901476	-0.227742	5.11002	0.569421	0.75946	-0.221341	5.44865	0.269364	0.375576	-0.0706336	5.58741	0.80805	0.889035	-0.532337	5.39881	0.0945373	0.228066		ORF|Uncharacterized	ORF	Ortholog of C. parapsilosis CDC317 : CPAR2_403340, Candida tenuis NRRL Y-1498 : CANTEDRAFT_94387, Debaryomyces hansenii CBS767 : DEHA2G17622g and Candida dubliniensis CD36 : CD36_43090
orf19.1440.1	orf19.1440.1	http://www.candidagenome.org/cgi-bin/locus.pl?locus=orf19.1440.1&organism=C_albicans_SC5314	orf19.1440.1	NA	NA	NA	NA	4.07802	0.540458	3.2316e-09	5.42929e-08	2.57518	0.971298	2.1014e-06	1.16708e-05	4.1823	0.477878	1.5973e-05	0.000382295	NA	NA	NA	NA	NA	NA	NA	NA	NA	NA	NA	NA	0.570999	1.57694	0.138505	0.215433	-0.350991	1.23472	0.595724	0.721359	NA	NA	NA	NA		ORF|Uncharacterized	ORF
orf19.1440.2	orf19.1440.2	http://www.candidagenome.org/cgi-bin/locus.pl?locus=orf19.1440.2&organism=C_albicans_SC5314	orf19.1440.2	1.23434	2.18848	0.00024933	0.000487959	0.344217	1.77436	0.400735	0.561194	-0.276222	2.76098	0.377966	0.482236	0.573858	1.92168	0.262648	0.789613	0.471269	3.08392	0.385653	0.665863	0.0860947	1.72185	0.861964	0.993663	-0.563899	2.59375	0.235148	0.453256	0.74067	2.42501	0.016319	0.0346076	1.12061	2.9071	0.0360222	0.0851831	0.647709	2.17285	0.267397	0.470008		ORF|Uncharacterized	ORF
orf19.1441	orf19.1441	http://www.candidagenome.org/cgi-bin/locus.pl?locus=orf19.1441&organism=C_albicans_SC5314	orf19.1441	-2.17041	5.21019	2.22475e-06	5.55729e-06	-0.370212	5.84333	0.340998	0.503834	0.797935	4.43192	0.0608305	0.107751	0.0173936	6.27186	0.974629	1	1.05034	5.00076	0.0450054	0.202804	-0.233769	6.15376	0.662375	0.953357	0.97259	4.9468	0.0887297	0.244995	-0.880184	5.43769	0.0132138	0.0287016	-0.893483	6.00723	0.0408767	0.094089	-0.659365	5.8184	0.244911	0.444846		ORF|Uncharacterized	ORF	Ortholog of C. parapsilosis CDC317 : CPAR2_213950, Candida tenuis NRRL Y-1498 : CANTEDRAFT_112720, Debaryomyces hansenii CBS767 : DEHA2A01848g and Candida dubliniensis CD36 : CD36_16230
orf19.1442	PLB4.5	http://www.candidagenome.org/cgi-bin/locus.pl?locus=orf19.1442&organism=C_albicans_SC5314	PLB4.5	-1.91269	6.47593	3.52338e-20	2.81175e-19	-0.32275	7.09292	0.112475	0.230587	0.414494	5.67649	0.0253105	0.050711	-0.262737	7.09005	0.429841	0.888126	-0.610475	5.08177	0.0883012	0.310565	-1.16714	6.75784	0.000258355	0.00934998	-0.387434	5.17447	0.282116	0.503496	-1.05233	6.65844	1.15671e-08	8.25488e-08	-2.25106	6.3359	1.42905e-12	5.73834e-11	-1.07329	5.70412	0.00069218	0.00448241		ORF|Verified	ORF	Putative phospholipase B, Hog1p-induced, regulated by Ssn6p, putative GPI-anchor, repressed during cell wall regeneration, clade-associated gene expression, Hap43p-induced gene
orf19.1444	orf19.1444	http://www.candidagenome.org/cgi-bin/locus.pl?locus=orf19.1444&organism=C_albicans_SC5314	orf19.1444	1.16324	6.40741	2.39849e-06	5.97407e-06	0.308015	5.9978	0.206954	0.357467	-0.860497	6.73083	0.000175252	0.000638918	0.290218	5.91843	0.377002	0.858285	-0.489066	6.8991	0.229106	0.517713	0.0899862	5.82348	0.798868	0.987145	-0.841013	6.75567	0.0235438	0.0986582	0.117514	6.3656	0.614777	0.714246	0.547763	6.46069	0.114021	0.210086	0.453316	6.18603	0.162199	0.332778	ENT2	ORF|Uncharacterized	ORF	Ortholog(s) have phosphatidylinositol-4,5-bisphosphate binding activity, role in actin cortical patch assembly, actin filament organization, endocytosis and actin cortical patch, mating projection tip localization
orf19.1445	ESC4	http://www.candidagenome.org/cgi-bin/locus.pl?locus=orf19.1445&organism=C_albicans_SC5314	ESC4	-1.40232	4.22617	1.08287e-08	3.42956e-08	0.217429	4.98722	0.326823	0.489408	1.45718	4.49591	1.0868e-12	1.7983e-11	0.150637	4.85585	0.642968	0.94786	1.3168	4.19641	0.000705126	0.0101634	-0.152209	4.71922	0.688379	0.96182	1.339	4.22207	0.000571731	0.00573832	-0.0344875	5.23014	0.863109	0.911956	-0.26914	4.90585	0.383125	0.528261	0.0979499	4.76538	0.784822	0.90146	RTT107	ORF|Verified	ORF	Protein similar to S. cerevisiae Esc4p, which represses transposition, transposon mutation affects filamentous growth
orf19.1446	CLB2	http://www.candidagenome.org/cgi-bin/locus.pl?locus=orf19.1446&organism=C_albicans_SC5314	CLB2	-2.30241	6.06737	7.33571e-24	7.46494e-23	-0.281038	6.77371	0.207729	0.358203	0.939976	5.28457	1.81259e-06	1.02294e-05	-0.180078	6.72021	0.602352	0.938942	0.658801	5.07518	0.0563259	0.235416	0.332842	6.99062	0.352852	0.838678	1.90033	5.93494	1.5326e-08	6.89446e-07	-0.960059	6.39219	6.2999e-07	3.42752e-06	-1.30702	6.22793	3.31662e-05	0.000224045	-0.530661	6.98242	0.102704	0.243295	CLB2	ORF|Verified	ORF	B-type mitotic cyclin (cyclin-dependent protein kinase regulatory subunit), essential, required for wild-type mitotic exit, role in cell polarization, interacts with catalytic subunit Cdk1p
orf19.1447	orf19.1447	http://www.candidagenome.org/cgi-bin/locus.pl?locus=orf19.1447&organism=C_albicans_SC5314	orf19.1447	-1.53244	4.30307	4.62257e-09	1.50893e-08	-0.382233	4.77649	0.0829479	0.182621	0.982449	4.14082	1.89483e-05	8.60657e-05	-0.271998	4.77776	0.381601	0.859162	0.859159	4.13584	0.0365733	0.176542	-0.317021	4.77131	0.372969	0.849616	1.00786	4.22388	0.0131342	0.0651701	-0.0452394	4.70985	0.824173	0.883767	-0.200062	4.64886	0.535599	0.670307	0.0403346	4.70389	0.929877	0.978245		ORF|Uncharacterized	ORF	Ortholog of C. parapsilosis CDC317 : CPAR2_214050, Candida tenuis NRRL Y-1498 : CANTEDRAFT_92180, Debaryomyces hansenii CBS767 : DEHA2A01738g and Candida dubliniensis CD36 : CD36_16290
orf19.1448	APT1	http://www.candidagenome.org/cgi-bin/locus.pl?locus=orf19.1448&organism=C_albicans_SC5314	APT1	-1.72704	7.54774	4.11732e-12	1.76727e-11	-1.00294	7.86477	3.80183e-05	0.000287707	-0.473945	6.44837	0.017939	0.0378225	-0.459379	8.04789	0.229238	0.752023	-0.517898	6.31424	0.173211	0.451504	-0.653538	7.97252	0.0795941	0.51924	-0.225567	6.43769	0.520625	0.722554	-1.0724	7.0039	1.95306e-08	1.35227e-07	-1.78304	7.26973	2.65737e-06	2.37295e-05	-1.25207	7.19031	0.000168233	0.00127146	APT1	ORF|Uncharacterized	ORF	Adenine phosphoribosyltransferase, flucytosine induced, repressed by nitric oxide, protein level decreased in stationary phase yeast cultures
orf19.1448.1	orf19.1448.1	http://www.candidagenome.org/cgi-bin/locus.pl?locus=orf19.1448.1&organism=C_albicans_SC5314	orf19.1448.1	-1.29112	4.77466	8.79906e-07	2.29928e-06	-0.940284	4.98184	0.000203836	0.00125888	-0.519115	3.98364	0.0637725	0.11175	-0.177107	5.10721	0.600939	0.938942	-0.569681	3.97909	0.251449	0.545425	0.015108	5.20481	0.985924	1	0.470778	4.48821	0.319018	0.539436	-0.741778	4.29863	0.00667066	0.0157371	-1.39039	4.59732	0.000378392	0.00187694	-0.500124	5.06493	0.251279	0.453216	DYN2	ORF|Uncharacterized	ORF	Ortholog(s) have role in actin filament-based process, cytoplasmic microtubule organization, nuclear pore complex assembly and cytosol, nuclear pore, nucleus, peroxisome localization
orf19.1449	orf19.1449	http://www.candidagenome.org/cgi-bin/locus.pl?locus=orf19.1449&organism=C_albicans_SC5314	orf19.1449	-1.27663	3.0323	7.46492e-05	0.00015612	0.203645	3.74203	0.506123	0.654295	1.23352	3.22845	3.28354e-05	0.000140707	0.111933	3.43825	0.731647	0.970086	1.22016	3.11097	0.00705879	0.0581384	1.19803	4.07221	0.00102362	0.0280342	2.30809	3.88519	2.58676e-07	8.74352e-06	-0.11808	3.93572	0.68655	0.775149	0.0137151	3.61358	1	1	0.0656333	4.66091	0.875251	0.949153	DDI3	ORF|Uncharacterized	ORF	Putative protein of unknown function, increased transcription is observed in an azole-resistant strain that overexpresses MDR1, protein present in exponential and stationary growth phase yeast cultures
orf19.145	RPB4	http://www.candidagenome.org/cgi-bin/locus.pl?locus=orf19.145&organism=C_albicans_SC5314	RPB4	-0.635482	5.95123	0.0042837	0.00711409	-0.338678	6.18803	0.110362	0.227272	-0.424977	5.6277	0.0389992	0.0730205	-0.328056	6.24326	0.287918	0.809219	-0.371317	5.66268	0.312577	0.608298	-0.531465	6.1618	0.0861349	0.539142	-0.277354	5.7046	0.454884	0.668825	-0.599815	5.90622	0.00162589	0.00447728	-0.621102	5.89463	0.0425021	0.0971475	-0.278022	5.81473	0.405241	0.618809	RPB4	ORF|Verified	ORF	Protein similar to S. cerevisiae Rpb4p, which is a component of RNA polymerase II, transposon mutation affects filamentous growth
orf19.1450	orf19.1450	http://www.candidagenome.org/cgi-bin/locus.pl?locus=orf19.1450&organism=C_albicans_SC5314	orf19.1450	NA	NA	NA	NA	NA	NA	NA	NA	NA	NA	NA	NA	NA	NA	NA	NA	NA	NA	NA	NA	NA	NA	NA	NA	NA	NA	NA	NA	0.209574	0.968431	0.695904	0.782331	NA	NA	NA	NA	NA	NA	NA	NA		ORF|Uncharacterized	ORF	Ortholog of Candida dubliniensis CD36 : CD36_16320, Candida tropicalis MYA-3404 : CTRG_01238 and Candida albicans WO-1 : CAWG_03918
orf19.1451	SRB9	http://www.candidagenome.org/cgi-bin/locus.pl?locus=orf19.1451&organism=C_albicans_SC5314	SRB9	0.85334	7.01473	3.3871e-05	7.36564e-05	0.372358	6.84352	0.0570034	0.138778	-0.0605038	7.57188	0.763072	0.825752	0.0228167	6.53902	0.94286	0.999851	-0.135794	7.45881	0.708791	0.87995	0.215005	6.64485	0.499424	0.905804	-0.236023	7.40724	0.498414	0.704576	0.544964	7.47619	0.00502284	0.0122198	0.818135	7.1179	0.0163949	0.0454529	0.578003	7.13996	0.0724628	0.188415	SSN2	ORF|Verified	ORF	Subunit of the RNA polymerase II mediator complex, transposon mutation affects filamentous growth, suppresses S. cerevisiae diploid filamentous (flo8, ste7, ste12, tec1) or haploid invasive (flo8) mutant growth defects
orf19.1453	SPT5	http://www.candidagenome.org/cgi-bin/locus.pl?locus=orf19.1453&organism=C_albicans_SC5314	SPT5	0.0463338	6.55092	0.905591	0.924493	0.502653	6.91247	0.293535	0.455023	-0.0416547	6.7779	0.914912	0.944126	0.147024	6.93398	0.778193	0.978562	-0.229547	6.82782	0.658629	0.851954	0.333209	7.03766	0.557894	0.92683	0.320237	7.10274	0.588109	0.77368	-0.370669	7.13418	0.434196	0.547259	-0.323625	6.96008	0.490692	0.630691	0.0981751	7.31921	0.867902	0.946314	SPT5	ORF|Verified	ORF	Protein similar to S. cerevisiae Spt5p transcription elongation factor, transposon mutation affects filamentous growth
orf19.1456	orf19.1456	http://www.candidagenome.org/cgi-bin/locus.pl?locus=orf19.1456&organism=C_albicans_SC5314	orf19.1456	-0.565016	1.16732	0.308308	0.365998	0.409191	1.59865	0.423038	0.582263	0.710681	1.48026	0.167833	0.252352	0.469235	1.64923	0.536869	0.920625	0.772133	1.65242	0.357552	0.64537	0.0737251	1.43768	1	1	1.13913	1.82517	0.172692	0.377196	-0.145688	1.85441	0.698538	0.784729	0.044609	1.96319	1	1	0.845779	1.97805	0.155399	0.322978		ORF|Uncharacterized	ORF	Ortholog of Candida albicans WO-1 : CAWG_03922
orf19.1457	orf19.1457	http://www.candidagenome.org/cgi-bin/locus.pl?locus=orf19.1457&organism=C_albicans_SC5314	orf19.1457	0.350636	3.96006	0.452847	0.512221	0.621755	4.2618	0.172539	0.31447	0.489301	4.6151	0.285366	0.387461	0.372632	4.28908	0.515508	0.913564	0.000719657	4.75627	0.992038	1	0.646781	4.45797	0.268049	0.780559	0.264806	4.89594	0.687379	0.844587	0.347322	4.86381	0.438618	0.551946	0.263329	4.70858	0.626356	0.748034	0.323688	4.98533	0.580813	0.772116	SSL1	ORF|Uncharacterized	ORF	Putative RNA polymerase transcription factor TFIIH core component, possibly an essential gene, disruptants not obtained by UAU1 method
orf19.1458	orf19.1458	http://www.candidagenome.org/cgi-bin/locus.pl?locus=orf19.1458&organism=C_albicans_SC5314	orf19.1458	-1.81637	4.14723	2.17899e-12	9.56958e-12	-0.638314	4.58527	0.00570222	0.0216684	0.375978	3.44081	0.0975301	0.160099	-0.788845	4.53721	0.0164689	0.157543	0.463973	3.40086	0.314103	0.609341	-0.0164522	4.86701	0.969606	1	1.11434	3.77619	0.00791865	0.0452769	-0.668175	4.10957	0.0016422	0.00451624	-0.542754	3.96444	0.152051	0.263099	-0.620639	4.65968	0.0739285	0.191016	TAD2	ORF|Uncharacterized	ORF	Ortholog(s) have tRNA-specific adenosine deaminase activity, role in tRNA modification and cytoplasm, nucleus localization
orf19.1459	PPE1	http://www.candidagenome.org/cgi-bin/locus.pl?locus=orf19.1459&organism=C_albicans_SC5314	PPE1	0.193724	4.67581	0.380392	0.440366	-0.14463	4.61678	0.493092	0.643119	0.106563	5.04008	0.585476	0.675131	-0.205206	4.4881	0.542022	0.922517	-0.0299938	4.87459	0.936371	0.98299	0.212364	4.70117	0.534874	0.918135	0.0631792	4.92609	0.858397	0.934462	0.571514	5.00986	0.00266086	0.00700443	0.463778	4.73029	0.147511	0.25667	0.181	4.97027	0.613245	0.795086	PPE1	ORF|Uncharacterized	ORF	Protein similar to S. cerevisiae Ppe1p, shows genetic interaction with some genes involved in diploid filamentous growth and haploid invasive growth in S. cerevisiae
orf19.1460	orf19.1460	http://www.candidagenome.org/cgi-bin/locus.pl?locus=orf19.1460&organism=C_albicans_SC5314	orf19.1460	1.59554	7.54632	5.30904e-09	1.72651e-08	0.231796	6.78175	0.324628	0.487385	-0.399706	8.17285	0.0822137	0.13904	0.0603402	6.78525	0.875934	0.991694	-0.542495	8.19811	0.178196	0.457467	0.0153304	6.76866	0.969843	1	-0.731374	8.12007	0.0701442	0.209542	1.08999	7.69593	4.18732e-07	2.3664e-06	1.06117	7.54454	0.0111225	0.0330753	0.976201	7.41846	0.0118798	0.0474912	QNS1	ORF|Uncharacterized	ORF	Putative glutamine-dependent NAD synthetase, involved in NAD salvage pathway
orf19.1461	orf19.1461	http://www.candidagenome.org/cgi-bin/locus.pl?locus=orf19.1461&organism=C_albicans_SC5314	orf19.1461	1.87967	4.59509	1.41005e-15	8.0527e-15	1.91599	4.75479	8.16587e-17	3.29445e-15	0.413306	5.69695	0.0337817	0.0644971	2.03079	4.82955	3.91168e-10	2.22785e-08	0.400783	5.72512	0.235708	0.52581	0.407276	3.74416	0.283562	0.789909	-0.41621	5.31422	0.218131	0.433017	0.501922	5.83411	0.00941356	0.0213105	0.371147	5.81517	0.201572	0.325697	1.23035	4.73297	0.000217884	0.00162673		ORF|Uncharacterized	ORF	Predicted ORF in Assemblies 19, 20 and 21, possibly transcriptionally regulated upon hyphal formation
orf19.1462	SMP2	http://www.candidagenome.org/cgi-bin/locus.pl?locus=orf19.1462&organism=C_albicans_SC5314	SMP2	0.649079	6.88587	0.00351813	0.00592542	0.464678	6.89874	0.0274151	0.0767252	-0.118765	7.34035	0.548204	0.642364	0.198315	6.66733	0.541243	0.922212	0.0421015	7.37096	0.916087	0.974188	0.343586	6.75278	0.320703	0.820287	0.015227	7.35384	0.97053	0.994128	0.191827	7.37025	0.314125	0.424919	0.602441	7.19812	0.0891694	0.174069	0.482881	7.25105	0.157948	0.326949	PAH1	ORF|Uncharacterized	ORF	Putative Mg2+-dependent phosphatidate phosphatase, transcription is regulated by Nrg1p
orf19.1464	BMT5	http://www.candidagenome.org/cgi-bin/locus.pl?locus=orf19.1464&organism=C_albicans_SC5314	BMT5	-0.0139982	5.68996	0.921455	0.937689	0.441701	6.04947	0.0243541	0.0696007	0.249533	6.03718	0.170915	0.255857	0.243261	5.88558	0.421703	0.886116	-0.147847	5.73538	0.683213	0.867766	0.0861676	5.814	0.799473	0.987145	0.10408	5.86046	0.743677	0.875975	-0.0791744	6.36989	0.634547	0.731847	-0.358642	5.936	0.229936	0.360031	0.0909945	5.97737	0.767581	0.891777		ORF|Verified	ORF	Putative beta-mannosyltransferase involved in beta-1,2-mannosylation of phospholipomannan, member of a 9-member family that includes Bmt1p, Bmt2p, Bmt3p, and Bmt4p with roles in mannosylation of cell wall phosphopeptidomannan
orf19.1465	orf19.1465	http://www.candidagenome.org/cgi-bin/locus.pl?locus=orf19.1465&organism=C_albicans_SC5314	orf19.1465	0.0486746	3.62588	0.914658	0.932023	-0.473476	3.48433	0.0830853	0.18276	-0.461375	3.65145	0.107571	0.173959	-0.331856	3.56902	0.375771	0.858285	-0.480429	3.62172	0.322318	0.617318	-0.573589	3.47839	0.144594	0.647344	-0.493096	3.58896	0.350582	0.573799	0.184183	3.50014	0.490752	0.603033	-0.0543792	3.48092	0.910574	0.953307	0.226987	3.36479	0.656253	0.821491		ORF|Uncharacterized	ORF	Has domain(s) with predicted N-acetyltransferase activity and role in metabolic process
orf19.1466	REX2	http://www.candidagenome.org/cgi-bin/locus.pl?locus=orf19.1466&organism=C_albicans_SC5314	REX2	-1.73984	5.59689	5.4309e-14	2.69324e-13	-0.517537	6.08427	0.0141634	0.0450661	-0.0285171	4.70076	0.940676	0.962806	-0.149581	6.23902	0.622355	0.944419	0.146142	4.78093	0.707377	0.879445	-0.545256	6.073	0.0701926	0.491106	-0.051695	4.68668	0.926108	0.971025	-1.12662	5.5206	1.17201e-08	8.35458e-08	-1.34217	5.74717	1.71741e-05	0.000125607	-1.1012	5.40534	0.000883317	0.00549461	REX2	ORF|Uncharacterized	ORF	Putative 3'-5' RNA exonuclease with a predicted role in 3'-end processing of U4 and U5 snRNAs, 5S and 5.8S rRNAs, transcription is upregulated in both intermediate and mature biofilms
orf19.1467	COX13	http://www.candidagenome.org/cgi-bin/locus.pl?locus=orf19.1467&organism=C_albicans_SC5314	COX13	-0.260117	8.86726	0.269007	0.324295	-1.0262	8.68473	1.52135e-05	0.000129128	-1.11627	8.50062	7.97201e-08	6.01049e-07	-0.605638	8.7668	0.100364	0.541528	-0.75795	8.6365	0.0452663	0.203654	-0.553245	8.79298	0.129015	0.627027	-0.870725	8.59083	0.0172204	0.0787402	-0.224321	8.13594	0.268351	0.374725	-0.248762	8.41903	0.500974	0.640391	-0.358584	8.39699	0.307707	0.515247	COX13	ORF|Verified	ORF	Cytochrome c oxidase, flucytosine induced, repressed by nitric oxide
orf19.1468	orf19.1468	http://www.candidagenome.org/cgi-bin/locus.pl?locus=orf19.1468&organism=C_albicans_SC5314	orf19.1468	1.05438	7.54035	2.50402e-06	6.21648e-06	0.239009	7.16751	0.259678	0.417865	-0.757885	7.86668	9.11631e-05	0.000353321	0.237735	7.15045	0.481525	0.905957	-0.638329	7.91041	0.0766778	0.285513	0.33041	7.20702	0.333082	0.827945	-0.394625	8.00618	0.262883	0.482109	0.180174	7.5359	0.363056	0.475069	0.271701	7.50917	0.447559	0.590102	0.474314	7.69344	0.158925	0.327979	CDC55	ORF|Uncharacterized	ORF	Ortholog(s) have protein phosphatase type 2A regulator activity
orf19.147	YAK1	http://www.candidagenome.org/cgi-bin/locus.pl?locus=orf19.147&organism=C_albicans_SC5314	YAK1	1.04677	6.21335	0.000209711	0.000414434	0.0603581	5.74852	0.836285	0.898934	-0.332706	6.7094	0.185101	0.274184	-0.0787405	5.57414	0.815228	0.985405	-0.341531	6.49029	0.425243	0.696395	0.0480864	5.64131	0.896007	0.999215	-0.74289	6.32338	0.0674936	0.20513	0.773971	6.372	0.000321447	0.00103354	0.752827	6.05917	0.0191874	0.0515417	0.283095	5.8878	0.363662	0.576165	YAK1	ORF|Verified	ORF	Predicted serine-threonine protein kinase involved in hyphal growth regulation and biofilm formation, biofilm-induced, induced in core caspofungin response
orf19.1470	RPS26A	http://www.candidagenome.org/cgi-bin/locus.pl?locus=orf19.1470&organism=C_albicans_SC5314	RPS26A	-1.20217	11.3113	6.18267e-05	0.0001307	-1.11695	11.4562	9.32636e-05	0.000635358	-0.630547	10.5327	0.00942555	0.0217904	-0.527495	11.7815	0.20369	0.728005	-0.0886383	10.8879	0.832488	0.93945	-0.717923	11.7104	0.0681167	0.48488	-0.135972	10.8617	0.714733	0.858168	-0.588443	10.6887	0.0102581	0.0229409	-0.660057	11.3008	0.115038	0.21152	-0.476132	11.1632	0.166838	0.338509	RPS26A	ORF|Alternatively spliced|Uncharacterized	ORF	Predicted ribosomal protein, regulated by Nrg1p, Tup1p, genes encoding cytoplasmic ribosomal subunits, translation factors and tRNA synthetases are downregulated upon phagocytosis by murine macrophage, alternatively spliced intron in 5'-UTR
orf19.1471	COX4	http://www.candidagenome.org/cgi-bin/locus.pl?locus=orf19.1471&organism=C_albicans_SC5314	COX4	-0.752674	8.42229	0.00244976	0.00421498	-0.671458	8.56887	0.0112534	0.0379574	-0.766251	7.88778	0.000254579	0.000894992	-0.268418	8.50273	0.508672	0.911932	-0.664077	7.84748	0.0899587	0.312621	-0.480877	8.41821	0.260989	0.773127	-0.789361	7.79472	0.0429601	0.15225	-0.721511	8.03961	0.00156253	0.00433131	-0.907675	8.08471	0.0311793	0.0763115	-0.776012	7.8972	0.0654587	0.17524	COX4	ORF|Verified	ORF	Putative cytochrome c oxidase subunit IV, transcription is regulated by Mig1p, macrophage/pseudohyphal-induced gene, macrophage-induced protein, repressed by nitric oxide, intron in 5'-UTR, Hap43p-repressed
orf19.1473	orf19.1473	http://www.candidagenome.org/cgi-bin/locus.pl?locus=orf19.1473&organism=C_albicans_SC5314	orf19.1473	-0.406315	3.17891	0.122211	0.159717	2.76333	5.38973	3.82945e-34	6.99775e-32	1.62196	4.20077	3.74118e-12	5.73186e-11	1.32772	4.3019	0.000262262	0.00460907	0.274381	3.41217	0.503067	0.752621	1.38982	4.35221	0.000124065	0.00502879	0.864477	3.76676	0.0321365	0.123889	-1.42616	5.80771	5.79882e-13	7.28978e-12	-1.36308	4.41059	0.000208261	0.00111168	-0.782242	4.62846	0.0236015	0.0814793		ORF|Uncharacterized	ORF	Hap43p-repressed gene, transcription is induced in response to alpha pheromone in SpiderM medium
orf19.1474	SLA1	http://www.candidagenome.org/cgi-bin/locus.pl?locus=orf19.1474&organism=C_albicans_SC5314	SLA1	0.642856	7.55718	0.0108131	0.0168981	0.209689	7.43098	0.405705	0.565129	-0.351534	7.90316	0.133712	0.209147	0.22201	7.42175	0.559796	0.92918	-0.141896	7.97296	0.727839	0.889293	0.165569	7.3986	0.663203	0.953357	-0.295855	7.89772	0.463112	0.676197	0.207218	7.80092	0.39398	0.506858	0.338141	7.81632	0.393662	0.538023	0.30041	7.71228	0.423237	0.634753	SLA1	ORF|Verified	ORF	Protein required for assembly of the cortical actin cytoskeleton, contains three SH3 domains, transcription is regulated by Nrg1p and Mig1p, fungal-specific (no human or murine homolog)
orf19.1476	orf19.1476	http://www.candidagenome.org/cgi-bin/locus.pl?locus=orf19.1476&organism=C_albicans_SC5314	orf19.1476	1.43116	2.81617	3.78562e-06	9.20232e-06	1.02169	2.66654	0.000908492	0.00460772	-0.234654	3.47369	0.367064	0.470877	0.607156	2.34289	0.156342	0.660498	-0.362871	3.20849	0.447572	0.712398	0.941424	2.54361	0.0290889	0.308657	-0.707549	3.06302	0.139732	0.328295	0.297024	3.351	0.184562	0.274012	0.40488	2.92901	0.32801	0.471594	-0.222966	2.91716	0.587289	0.776321	IME4	ORF|Uncharacterized	ORF	Ortholog(s) have mRNA (N6-adenosine)-methyltransferase activity and role in mRNA methylation, meiosis
orf19.1477	orf19.1477	http://www.candidagenome.org/cgi-bin/locus.pl?locus=orf19.1477&organism=C_albicans_SC5314	orf19.1477	1.47608	4.77745	3.28409e-06	8.04442e-06	0.339368	4.17077	0.315475	0.476781	-0.711635	5.24118	0.00924683	0.0214734	0.109149	3.93598	0.791024	0.979337	-0.822323	4.99192	0.0679372	0.265137	0.545848	4.16316	0.279198	0.78662	-0.635032	5.05728	0.253073	0.472475	0.548336	4.7806	0.0472109	0.0867231	0.550774	4.37758	0.113862	0.209853	0.351412	4.66831	0.536024	0.736759	YGL010W	ORF|Uncharacterized	ORF	Putative protein of unknown function, Hap43p-repressed gene, S. cerevisiae ortholog YGL010W localizes to the endoplasmic reticulum
orf19.1478	STT3	http://www.candidagenome.org/cgi-bin/locus.pl?locus=orf19.1478&organism=C_albicans_SC5314	STT3	-0.768041	8.02445	0.000800184	0.00146753	-0.250931	8.35334	0.288135	0.449222	0.336489	7.99132	0.0880426	0.147292	-0.198858	8.19698	0.58589	0.936541	0.301822	7.85671	0.405886	0.683953	0.0361007	8.31784	0.921342	1	0.549572	7.99533	0.11949	0.298473	-0.054893	8.356	0.79014	0.859915	-0.116956	8.14281	0.750064	0.84603	-0.0556728	8.38337	0.871324	0.9474	STT3	ORF|Verified	ORF	Putative oligosaccharyltransferase complex component
orf19.1479	orf19.1479	http://www.candidagenome.org/cgi-bin/locus.pl?locus=orf19.1479&organism=C_albicans_SC5314	orf19.1479	0.38702	5.15444	0.190255	0.238015	0.0964529	5.12027	0.728804	0.827042	-0.310408	5.40841	0.20179	0.293646	0.0939187	5.28765	0.799042	0.980837	-0.258502	5.54333	0.581388	0.802939	-0.187616	5.16259	0.63059	0.945107	-0.841186	5.29044	0.0307225	0.119568	0.100035	5.37798	0.648286	0.742516	0.0303257	5.46075	0.946188	0.975503	-0.204957	5.04394	0.544736	0.742734	PIB2	ORF|Uncharacterized	ORF	Ortholog(s) have mitochondrion localization
orf19.1480	orf19.1480	http://www.candidagenome.org/cgi-bin/locus.pl?locus=orf19.1480&organism=C_albicans_SC5314	orf19.1480	-0.462591	6.79239	0.0571828	0.0798007	-0.216651	7.02087	0.384236	0.545784	-0.700294	6.45596	0.00508689	0.0126866	0.0137097	7.0667	0.970196	1	-0.23665	6.36268	0.551721	0.781323	0.0484374	7.09217	0.887987	0.998353	-0.385085	6.29547	0.322261	0.543376	-0.8181	6.71625	0.00118001	0.00336923	-0.864811	6.81315	0.0167665	0.0462268	-0.997461	6.77811	0.0045171	0.0213599	SHH3	ORF|Verified	ORF	Putative succinate dehydrogenase, enzyme of citric acid cycle, downregulated by Efg1p, repressed by nitric oxide, Hap43p-repressed gene
orf19.1481	HAP42	http://www.candidagenome.org/cgi-bin/locus.pl?locus=orf19.1481&organism=C_albicans_SC5314	HAP42	1.69625	6.54557	1.23884e-14	6.5222e-14	0.183998	5.68398	0.39118	0.552113	-0.773056	7.04683	9.80601e-05	0.000378162	0.0231104	5.62437	0.944834	1	-0.794747	6.95465	0.0398815	0.18681	0.00652089	5.62463	0.986783	1	-1.22538	6.80592	0.00041317	0.00444249	0.862433	6.42103	1.59489e-06	8.06833e-06	0.846023	6.2194	0.0125594	0.0365449	0.488176	5.96611	0.10505	0.24676		ORF|Uncharacterized	ORF	Predicted ORF in Assemblies 19, 20 and 21, possibly an essential gene, disruptants not obtained by UAU1 method
orf19.1482	HSK3	http://www.candidagenome.org/cgi-bin/locus.pl?locus=orf19.1482&organism=C_albicans_SC5314	HSK3	0.373623	3.4235	0.247182	0.301157	0.0219263	3.34161	0.950004	0.973506	-1.46074	3.2571	3.60931e-07	2.38507e-06	0.195277	3.35075	0.67158	0.953407	-1.26457	3.22367	0.0102325	0.0748804	0.174525	3.35202	0.782197	0.986875	-0.797472	3.36378	0.128281	0.313053	-0.984001	3.14592	0.000146238	0.000511628	-1.02589	3.15312	0.0194753	0.0521352	-0.489002	3.31152	0.370568	0.582667		ORF|Uncharacterized	ORF	Subunit of the Dam1 (DASH) complex, which acts in chromosome segregation by coupling kinetochores to spindle microtubules, expression regulated during planktonic growth
orf19.1483	orf19.1483	http://www.candidagenome.org/cgi-bin/locus.pl?locus=orf19.1483&organism=C_albicans_SC5314	orf19.1483	-0.529992	4.23667	0.0507847	0.0715474	-0.160091	4.48205	0.482539	0.634367	-0.639671	3.87853	0.00697071	0.0167518	0.150604	4.5485	0.64867	0.948582	-0.445536	4.03033	0.265132	0.559414	-0.0958585	4.42829	0.825688	0.991457	-0.553791	3.97999	0.177262	0.383346	-0.89382	4.20139	3.14255e-05	0.000125722	-0.853275	4.35954	0.009053	0.0280607	-0.673158	4.1647	0.0590991	0.162747	CMC1	ORF|Uncharacterized	ORF	Ortholog(s) have copper ion binding activity, role in mitochondrial respiratory chain complex IV assembly and extrinsic to mitochondrial inner membrane, mitochondrial intermembrane space localization
orf19.1484	orf19.1484	http://www.candidagenome.org/cgi-bin/locus.pl?locus=orf19.1484&organism=C_albicans_SC5314	orf19.1484	-1.93278	3.22621	4.25625e-10	1.54207e-09	-0.20591	3.84648	0.415196	0.575164	0.253777	2.372	0.452083	0.555059	-0.519904	3.83872	0.160714	0.668843	0.00807579	2.47516	1	1	-0.723961	3.7858	0.0520729	0.427265	0.574515	2.79073	0.281927	0.503453	-1.36505	3.43095	6.64657e-07	3.5878e-06	-1.20356	3.21279	0.00524651	0.0177522	-0.396872	3.3015	0.334159	0.544857	SPC24	ORF|Uncharacterized	ORF	Hap43p-induced gene
orf19.1485	orf19.1485	http://www.candidagenome.org/cgi-bin/locus.pl?locus=orf19.1485&organism=C_albicans_SC5314	orf19.1485	-1.40474	6.31089	1.46931e-06	3.749e-06	-0.832441	6.6127	0.00352027	0.0143702	0.215687	5.77923	0.371162	0.475152	-0.577684	6.8734	0.0886373	0.506735	0.125523	5.91066	0.744487	0.899061	-0.621989	6.86077	0.0788043	0.518002	-0.00049641	5.83693	1	1	-0.23724	6.19023	0.32074	0.431112	-0.602939	6.38881	0.0642372	0.135056	-0.640176	6.30776	0.0735312	0.190469	MRPL31	ORF|Uncharacterized	ORF	Ortholog(s) have structural constituent of ribosome activity and mitochondrial large ribosomal subunit localization
orf19.1486	orf19.1486	http://www.candidagenome.org/cgi-bin/locus.pl?locus=orf19.1486&organism=C_albicans_SC5314	orf19.1486	-0.727427	4.31815	0.0199736	0.0300446	-0.330608	4.58126	0.270038	0.429641	0.411643	4.36395	0.116737	0.186401	-0.0912836	4.76747	0.831367	0.986421	0.698321	4.37936	0.129963	0.389196	-0.306685	4.68114	0.469383	0.89287	0.312603	4.17261	0.442027	0.65809	0.134479	4.63634	0.593423	0.695523	-0.0954125	4.78432	0.82918	0.901641	-0.187298	4.50491	0.588179	0.776617		ORF|Uncharacterized	ORF	Late-stage biofilm-induced gene, regulated by Sef1p-, Sfu1p-, and Hap43p
orf19.1488	orf19.1488	http://www.candidagenome.org/cgi-bin/locus.pl?locus=orf19.1488&organism=C_albicans_SC5314	orf19.1488	-0.815447	3.10047	0.00517963	0.00850189	-0.302895	3.36638	0.264677	0.423169	-0.240811	2.74411	0.40825	0.512066	-0.180838	3.21805	0.662293	0.952545	-0.195504	2.55292	0.703969	0.877862	-0.0918182	3.26337	0.857394	0.993663	0.0847573	2.6558	0.956216	0.985437	-0.630782	3.12734	0.0307445	0.0599542	-0.747908	2.9245	0.0807952	0.161435	-0.515047	3.07754	0.223503	0.417676		ORF|Uncharacterized	ORF	Ortholog of C. parapsilosis CDC317 : CPAR2_210300, Debaryomyces hansenii CBS767 : DEHA2B04334g, Candida dubliniensis CD36 : CD36_16630 and Pichia stipitis Pignal : psti_CGOB_00055
orf19.149	orf19.149	http://www.candidagenome.org/cgi-bin/locus.pl?locus=orf19.149&organism=C_albicans_SC5314	orf19.149	-0.786708	0.850219	0.125641	0.16398	0.425	1.18996	0.346237	0.508431	1.47744	1.39657	0.000728835	0.0022783	1.28465	1.32824	0.0335394	0.272165	NA	NA	NA	NA	1.11944	1.27115	0.100881	0.566614	NA	NA	NA	NA	0.395517	1.68129	0.301129	0.410291	-1.41854	1.4679	0.0263973	0.0668418	-0.971636	1.44665	0.179904	0.358062		ORF|Uncharacterized	ORF	Predicted ORF in Assemblies 19, 20 and 21, transcription detected in high-resolution tiling array experiments
orf19.1490	MSB2	http://www.candidagenome.org/cgi-bin/locus.pl?locus=orf19.1490&organism=C_albicans_SC5314	MSB2	-1.1592	8.13913	3.07754e-05	6.7238e-05	0.199661	8.82768	0.469587	0.622609	0.51147	7.94907	0.0314933	0.0609531	0.313161	8.89039	0.458925	0.901292	0.73578	8.06556	0.079985	0.291907	0.307896	8.89712	0.459758	0.887969	0.860229	8.14037	0.0324607	0.124511	-0.727599	8.77085	0.00236784	0.00629384	-0.691089	8.84497	0.0983783	0.187307	-0.504626	8.88855	0.185242	0.364792	MSB2	ORF|Verified	ORF	Adhesin-like protein, mucin family, cell wall damage sensor, N-terminal secretion signal, required for Cek1p phosphorylation in response to cell wall stress, Rim101p-repressed, activation releases extracellular domain into medium
orf19.1490.1	orf19.1490.1	http://www.candidagenome.org/cgi-bin/locus.pl?locus=orf19.1490.1&organism=C_albicans_SC5314	orf19.1490.1	1.65779	1.56843	4.18812e-05	9.02663e-05	0.853867	1.3239	0.0428821	0.11055	-0.488011	2.15868	0.153775	0.234729	0.520179	0.897545	0.47654	0.904133	0.228875	2.60838	0.67687	0.863282	0.111084	0.809287	0.882828	0.997775	-0.648182	2.20593	0.22657	0.443592	0.444024	1.95713	0.258179	0.363048	1.84583	2.22357	0.000540894	0.00253886	1.4326	1.63216	0.0360223	0.112094		ORF|Uncharacterized|transposable element gene	ORF	Predicted ORF in retrotransposon Tca16 with similarity to the Gag-Pol region of retrotransposons, added to Assembly 21 based on comparative genome analysis, overlaps orf19.1490.2, which is annotated as blocked reading frame
orf19.1491	orf19.1491	http://www.candidagenome.org/cgi-bin/locus.pl?locus=orf19.1491&organism=C_albicans_SC5314	orf19.1491	-0.575893	4.9008	0.0125714	0.0194752	-0.022105	5.25346	0.922058	0.956545	-0.0337556	4.79553	0.865433	0.908897	-0.118544	5.25891	0.705556	0.962918	-0.205157	4.77294	0.594978	0.812509	-0.221704	5.21819	0.493093	0.902128	-0.378274	4.69766	0.310582	0.533808	-0.469073	5.19161	0.0198566	0.0408948	-0.574577	5.04893	0.0617425	0.1312	-0.587262	4.91822	0.0732349	0.189861	SNU71	ORF|Uncharacterized	ORF	Ortholog(s) have RNA binding activity, role in mRNA splicing, via spliceosome and U1 snRNP, U2-type prespliceosome localization
orf19.1492	PRP39	http://www.candidagenome.org/cgi-bin/locus.pl?locus=orf19.1492&organism=C_albicans_SC5314	PRP39	-1.07899	4.61177	0.000182136	0.000362419	-0.185685	5.0641	0.570131	0.708393	0.26637	4.34206	0.339925	0.443116	-0.393929	4.9588	0.280763	0.801076	0.280424	4.19014	0.518569	0.759329	-0.672832	4.85518	0.0880682	0.540086	0.198246	4.12561	0.709929	0.855158	-0.512077	4.91355	0.129638	0.204532	-0.458144	4.64379	0.168473	0.283782	-0.227367	4.45352	0.619801	0.799327	PRP39	ORF|Uncharacterized	ORF	Putative component of the U1 snRNP, involved in splicing, ortholog of S. cerevisiae PRP39, Hap43p-induced gene
orf19.1493	RAD7	http://www.candidagenome.org/cgi-bin/locus.pl?locus=orf19.1493&organism=C_albicans_SC5314	RAD7	2.55585	7.12463	4.75116e-28	6.37518e-27	0.79037	5.91613	7.89355e-05	0.000548575	0.0260859	8.13412	0.899013	0.932215	0.0369048	5.33117	0.906131	0.995614	-0.105352	7.90866	0.775362	0.913864	1.53526	6.26869	8.94533e-07	7.26381e-05	0.0915197	8.00364	0.795541	0.903223	1.91608	7.66457	4.94786e-20	1.34363e-18	2.49461	7.17464	9.65226e-12	3.16188e-10	1.2498	7.66938	0.000240775	0.00177821	RAD7	ORF|Uncharacterized	ORF	Protein similar to S. cerevisiae Rad7p, which is a subunit of the Nucleotide Excision Repair Factor 4, induced under hydroxyurea treatment
orf19.1494	RAD23	http://www.candidagenome.org/cgi-bin/locus.pl?locus=orf19.1494&organism=C_albicans_SC5314	RAD23	-0.0716429	8.39947	0.753642	0.794928	-0.322945	8.40032	0.164964	0.305218	-0.498141	8.35862	0.0140524	0.0306917	-0.207671	8.41536	0.563467	0.92918	-0.00994221	8.61837	0.979266	1	-0.300734	8.37875	0.408883	0.866182	0.182959	8.71335	0.595708	0.77923	-0.123081	8.33299	0.551078	0.657583	0.285963	8.56156	0.440207	0.583816	0.621649	8.63935	0.07915	0.200054	RAD23	ORF|Uncharacterized	ORF	Ortholog(s) have damaged DNA binding, peptide-N4-(N-acetyl-beta-glucosaminyl)asparagine amidase activity, protein binding, bridging, ubiquitin binding activity
orf19.1495	orf19.1495	http://www.candidagenome.org/cgi-bin/locus.pl?locus=orf19.1495&organism=C_albicans_SC5314	orf19.1495	0.0898721	5.19166	0.747356	0.789259	-0.359921	5.10705	0.212852	0.364411	-0.903102	5.07117	0.000401452	0.00134431	-0.469172	5.04027	0.220299	0.744264	-0.881759	5.04668	0.0286245	0.149902	-0.320683	5.10045	0.427277	0.872052	-0.678933	5.11269	0.148758	0.342237	-0.334145	4.93065	0.252253	0.356151	-0.257304	4.7633	0.466351	0.60774	-0.16059	4.93149	0.732262	0.872624	UTR4	ORF|Uncharacterized	ORF	Ortholog(s) have role in L-methionine salvage from methylthioadenosine and cytosol, nucleus localization
orf19.1496	orf19.1496	http://www.candidagenome.org/cgi-bin/locus.pl?locus=orf19.1496&organism=C_albicans_SC5314	orf19.1496	2.42951	5.21228	1.20539e-17	7.96373e-17	1.12177	4.34265	3.85943e-06	3.73149e-05	-0.07701	6.15007	0.775982	0.835536	0.898917	4.21741	0.00516891	0.0616162	-0.734331	5.7853	0.0932205	0.319487	0.145801	3.80661	0.731331	0.973221	-1.96627	5.43159	5.25605e-06	0.000111655	1.35122	5.75655	3.18484e-11	3.22234e-10	0.765763	5.1254	0.0186744	0.0503594	0.355409	4.13658	0.351916	0.563652		ORF|Uncharacterized	ORF	Putative transcription factor with zinc finger DNA-binding motif, Hap43p-repressed gene
orf19.1497	ZCF6	http://www.candidagenome.org/cgi-bin/locus.pl?locus=orf19.1497&organism=C_albicans_SC5314	ZCF6	3.12007	4.70198	1.62281e-20	1.32112e-19	1.32665	3.39842	3.11628e-06	3.09783e-05	0.00496727	5.76275	0.970321	0.983062	1.66413	3.61157	5.96575e-05	0.00125669	-0.590179	5.47334	0.23379	0.523693	-0.116371	2.58209	0.841241	0.99296	-2.51719	4.97745	2.6855e-07	8.97809e-06	1.92024	5.27449	7.4138e-14	1.02891e-12	0.902959	4.83749	0.0265932	0.0671736	0.834478	3.05821	0.0766263	0.195523		ORF|Uncharacterized	ORF	Putative transcription factor with zinc cluster DNA-binding motif
orf19.1499	CTF1	http://www.candidagenome.org/cgi-bin/locus.pl?locus=orf19.1499&organism=C_albicans_SC5314	CTF1	-1.15692	5.1872	6.32678e-06	1.49773e-05	0.0702697	5.78604	0.783121	0.865795	0.850291	5.20638	7.85028e-05	0.000307908	0.264089	5.88549	0.469233	0.901317	1.17197	5.32694	0.00420211	0.0406313	0.0968237	5.80884	0.801387	0.987145	0.946929	5.16232	0.0102806	0.054685	-0.256803	5.86127	0.213529	0.310709	-0.271338	5.99234	0.445787	0.588707	-0.271111	5.80235	0.407342	0.620135		ORF|Verified	ORF	Putative zinc-finger transcription factor, similar to A. nidulans FarA and FarB, activates genes required for fatty acid degradation, induced by oleate, null mutant displays carbon source utilization defects and slightly reduced virulence
orf19.150	TIM17	http://www.candidagenome.org/cgi-bin/locus.pl?locus=orf19.150&organism=C_albicans_SC5314	TIM17	-1.65933	5.835	1.18698e-14	6.26549e-14	-0.550202	6.29808	0.0120478	0.0401292	0.30555	5.17029	0.155725	0.237011	-0.431625	6.34288	0.144086	0.640299	0.552563	5.2381	0.132	0.393006	-0.222163	6.44035	0.476056	0.894997	1.22094	5.66885	0.00063064	0.00621297	-0.680529	5.86325	0.00136663	0.00384433	-0.651793	5.92571	0.0372528	0.0872971	-0.154872	6.3267	0.632598	0.805911	TIM17	ORF|Uncharacterized	ORF	Predicted component of the Translocase of the Inner Mitochondrial membrane (TIM23 complex), involved in protein import into mitochondria
orf19.1500	orf19.1500	http://www.candidagenome.org/cgi-bin/locus.pl?locus=orf19.1500&organism=C_albicans_SC5314	orf19.1500	0.862098	5.94023	0.00010602	0.000217087	0.101456	5.6285	0.642311	0.76559	-0.648124	6.24083	0.000945552	0.00286762	-0.0502313	5.61091	0.864923	0.988855	-0.577625	6.38299	0.112212	0.353816	-0.14492	5.57431	0.634067	0.946577	-0.889565	6.25945	0.00902652	0.0500396	0.233089	5.9576	0.18763	0.277923	0.461285	5.93514	0.128472	0.230713	0.298416	5.73192	0.328855	0.539786		ORF|Uncharacterized	ORF	Ortholog of C. parapsilosis CDC317 : CPAR2_210210, Candida tenuis NRRL Y-1498 : CANTEDRAFT_128446, Debaryomyces hansenii CBS767 : DEHA2B04092g and Candida dubliniensis CD36 : CD36_16720
orf19.1502	orf19.1502	http://www.candidagenome.org/cgi-bin/locus.pl?locus=orf19.1502&organism=C_albicans_SC5314	orf19.1502	1.4475	4.62614	4.19662e-07	1.13324e-06	-0.481896	3.64228	0.0769112	0.173009	-1.14831	4.93575	2.05149e-06	1.14268e-05	-0.396898	3.77192	0.27875	0.798638	-0.996852	5.04221	0.0233672	0.130455	-0.641882	3.67424	0.100359	0.566614	-1.7045	4.83698	4.26737e-05	0.000698069	0.896285	4.04847	0.000106855	0.000385675	0.898618	4.16482	0.0161368	0.0448773	0.500634	3.66582	0.184516	0.363641		ORF|Uncharacterized	ORF	Has domain(s) with predicted aminoacyl-tRNA hydrolase activity and role in translation
orf19.1504	orf19.1504	http://www.candidagenome.org/cgi-bin/locus.pl?locus=orf19.1504&organism=C_albicans_SC5314	orf19.1504	1.92365	6.81984	2.31807e-16	1.41014e-15	0.567129	5.99819	0.0158052	0.0492994	-0.518592	7.46773	0.00920135	0.0213917	0.267432	5.94103	0.367822	0.857068	-0.214204	7.61147	0.584825	0.804951	-0.00600096	5.8094	0.981778	1	-0.39191	7.52788	0.271759	0.492774	0.955514	6.96764	1.56159e-06	7.91266e-06	1.41321	7.04119	0.000101818	0.000592812	1.56868	6.86105	2.20957e-06	2.92212e-05		ORF|Uncharacterized	ORF	Putative patatin-like phospholipase, fungal-specific (no human or murine homolog)
orf19.1505	orf19.1505	http://www.candidagenome.org/cgi-bin/locus.pl?locus=orf19.1505&organism=C_albicans_SC5314	orf19.1505	-0.432372	5.55212	0.145917	0.187975	-0.62248	5.58525	0.029397	0.0812942	-0.361491	5.37569	0.179623	0.267588	-0.399299	5.65782	0.289035	0.809219	0.247702	5.55148	0.575646	0.797655	0.0262241	5.8604	0.952276	1	0.488874	5.68539	0.348206	0.57103	-0.0531086	5.38444	0.85166	0.903053	0.212974	5.65322	0.545161	0.678617	0.062816	5.9802	0.901297	0.961412	YBR138C	ORF|Uncharacterized	ORF	Ortholog(s) have cytoplasm localization
orf19.1507	orf19.1507	http://www.candidagenome.org/cgi-bin/locus.pl?locus=orf19.1507&organism=C_albicans_SC5314	orf19.1507	-1.93632	4.92737	1.90183e-12	8.38881e-12	-0.65631	5.40262	0.0156483	0.0489048	0.609264	4.23344	0.00734751	0.017488	0.235485	5.91986	0.481402	0.905957	-0.0607359	3.92161	0.915851	0.974188	-1.05665	5.38384	0.0032986	0.0686641	-0.457933	3.71625	0.321934	0.543376	-0.561374	4.96543	0.0176588	0.0370978	-2.22167	5.42615	2.24652e-11	6.62669e-10	-1.26593	4.35024	0.00268518	0.0139638	AMN1	ORF|Uncharacterized	ORF	Putative negative regulator of exit from mitosis, Plc1p-regulated
orf19.1508	orf19.1508	http://www.candidagenome.org/cgi-bin/locus.pl?locus=orf19.1508&organism=C_albicans_SC5314	orf19.1508	-2.33201	2.34942	2.07657e-10	7.79837e-10	-0.867043	2.80915	0.00338627	0.013933	0.123649	1.09699	0.764838	0.826778	0.0525835	3.11899	0.945658	1	0.408681	1.22879	0.580581	0.802808	-1.02868	2.71155	0.0228798	0.267004	0.686666	1.43316	0.304964	0.527799	-1.22607	2.09656	0.000363412	0.00115427	-2.06902	2.60626	0.000105714	0.000612632	-0.670668	1.97945	0.232898	0.429879		ORF|Uncharacterized	ORF	Predicted ORF in Assemblies 19, 20 and 21, transcription detected in high-resolution tiling array experiments
orf19.1509	ROD1	http://www.candidagenome.org/cgi-bin/locus.pl?locus=orf19.1509&organism=C_albicans_SC5314	ROD1	0.711957	7.0621	0.0012948	0.00230779	0.263658	6.92105	0.202244	0.352269	-0.108375	7.54455	0.599712	0.687586	0.0011758	6.72096	0.998333	1	-0.364103	7.30584	0.366551	0.652033	0.294941	6.88177	0.376665	0.850795	-0.594947	7.20453	0.0771449	0.223072	0.460963	7.45555	0.0181313	0.0378874	0.357941	7.01744	0.338604	0.482591	-0.103139	7.04697	0.748092	0.882166		ORF|Uncharacterized	ORF	Protein not essential for viability, similar to S. cerevisiae Rod1p, which is a membrane protein with a role in drug tolerance, repressed by Rgt1p
orf19.151	TPO5	http://www.candidagenome.org/cgi-bin/locus.pl?locus=orf19.151&organism=C_albicans_SC5314	TPO5	-1.07015	5.02237	5.85097e-06	1.39271e-05	-0.178278	5.4749	0.397406	0.558238	0.238899	4.74334	0.241843	0.339006	0.0486279	5.39744	0.87807	0.991733	0.198066	4.57123	0.609055	0.821259	-0.156606	5.30074	0.634303	0.946577	0.262661	4.59949	0.49239	0.69878	-0.525806	5.31612	0.00778426	0.0180787	-0.793507	5.18038	0.00940178	0.0288828	-0.478151	5.07907	0.136984	0.295589	TPO5	ORF|Verified	ORF	Putative polyamine transporter, mutation confers hypersensitivity to toxic ergosterol analog, hyphal induced, macrophage induced
orf19.1510	SRD1	http://www.candidagenome.org/cgi-bin/locus.pl?locus=orf19.1510&organism=C_albicans_SC5314	SRD1	-0.945486	5.3124	2.46135e-05	5.44623e-05	0.414239	6.0321	0.0356274	0.0954107	0.976356	5.55806	1.28417e-06	7.51722e-06	0.15808	5.67195	0.582397	0.9342	1.04545	5.3422	0.0028773	0.030451	0.533392	5.88815	0.0803168	0.521218	1.43663	5.61158	2.56833e-05	0.000446996	-0.253806	6.26289	0.138542	0.215437	-0.00632654	5.84971	0.992805	1	0.0614798	6.23604	0.836748	0.928615	YOL019W	ORF|Uncharacterized	ORF	Protein not essential for viability, Sur7 family protein with PalI-like domains, not required for stress responses
orf19.1513	FAB1	http://www.candidagenome.org/cgi-bin/locus.pl?locus=orf19.1513&organism=C_albicans_SC5314	FAB1	1.1769	7.79602	9.18208e-07	2.39215e-06	0.811788	7.67272	0.000402124	0.00227333	0.513203	8.77074	0.0156879	0.033717	0.391083	7.27023	0.265437	0.78989	0.285827	8.52156	0.455763	0.718344	0.912841	7.59585	0.0121674	0.173249	0.433955	8.60135	0.227073	0.443788	1.00311	8.76893	9.63723e-07	5.10163e-06	1.1799	8.26337	0.00163766	0.00655486	0.858758	8.54753	0.0141499	0.0542367	FAB1	ORF|Verified	ORF	Phosphatidylinositol 3-phosphate 5-kinase, required for hyphal growth on solid media, and for wild-type vacuolar morphology and acidification, not required for wild-type virulence in mouse systemic infection or for adherence to HeLa cells
orf19.1514	orf19.1514	http://www.candidagenome.org/cgi-bin/locus.pl?locus=orf19.1514&organism=C_albicans_SC5314	orf19.1514	-0.728836	7.27827	0.000799194	0.00146616	-0.478226	7.49798	0.0351795	0.0943332	-0.363017	6.919	0.0529417	0.0953841	-0.274394	7.58716	0.435166	0.891521	0.0220837	7.1751	0.948214	0.989353	-0.271695	7.59471	0.445355	0.882124	0.00106776	7.15829	0.996294	1	-0.492922	7.17819	0.00862811	0.0197605	-0.277895	7.41519	0.435997	0.579591	-0.254121	7.40609	0.443353	0.653505	VPS74	ORF|Uncharacterized	ORF	Ortholog(s) have enzyme binding, phosphatidylinositol-4-phosphate binding activity and role in endoplasmic reticulum unfolded protein response, protein localization to Golgi apparatus, retrograde vesicle-mediated transport, Golgi to ER
orf19.1515	CHT4	http://www.candidagenome.org/cgi-bin/locus.pl?locus=orf19.1515&organism=C_albicans_SC5314	CHT4	2.30554	4.74425	1.68702e-12	7.47392e-12	0.891097	3.84003	0.00366741	0.0148537	-0.535911	5.46346	0.0408912	0.0761037	0.604583	3.85027	0.114065	0.577933	-0.0818821	5.83388	0.841408	0.941508	0.669204	3.89062	0.109332	0.585132	-0.0265206	5.86146	0.954582	0.984845	1.0042	4.92913	3.00394e-05	0.000120793	1.68213	5.27129	1.40062e-06	1.36851e-05	1.73619	5.34881	4.2311e-05	0.00038279	CTS2	ORF|Uncharacterized	ORF	Chitinase, similar to S. cerevisiae sporulation-specific Cts2p, functionally complements A. gossypii cts2 mutant sporulation defect, homozygous null mutation causes no obvious defects, transcription decreases upon yeast-to-hyphal switch
orf19.1516	orf19.1516	http://www.candidagenome.org/cgi-bin/locus.pl?locus=orf19.1516&organism=C_albicans_SC5314	orf19.1516	2.19199	8.32055	2.36021e-19	1.78043e-18	0.412288	7.18621	0.0596101	0.143161	-0.686682	8.95446	0.000883011	0.00270038	0.0892216	6.96453	0.783456	0.978826	-0.370808	8.98961	0.325501	0.620641	0.262749	7.06199	0.425576	0.870562	-0.374569	8.98346	0.282547	0.503972	1.21743	8.26807	7.65589e-09	5.59736e-08	1.76496	8.24689	2.6162e-06	2.35875e-05	1.64088	8.30188	2.88408e-06	3.66588e-05	UBP14	ORF|Uncharacterized	ORF	Ortholog(s) have ubiquitin-specific protease activity, role in negative regulation of gluconeogenesis, proteasomal ubiquitin-dependent protein catabolic process, protein deubiquitination and nucleoplasm localization
orf19.1517	ARO3	http://www.candidagenome.org/cgi-bin/locus.pl?locus=orf19.1517&organism=C_albicans_SC5314	ARO3	0.662044	8.96055	0.00913493	0.0144505	-0.645597	8.42575	0.0128231	0.0420643	0.023442	9.48978	0.913496	0.943292	-0.728067	8.41229	0.0459934	0.341923	0.9432	9.94234	0.0154688	0.0988613	-0.00276128	8.73346	0.994242	1	0.918892	9.92238	0.00908859	0.0501703	1.4541	9.1303	2.16705e-11	2.23952e-10	2.32412	9.68961	1.55523e-08	2.28835e-07	1.61759	9.82985	1.32913e-05	0.000140736	ARO3	ORF|Verified	ORF	3-deoxy-D-arabinoheptulosonate-7-phosphate synthase, aromatic amino acid biosynthesis, GCN-regulated, feedback-inhibited by phenylalanine if expressed in S. cerevisiae, Aro3p and Aro4p catalyze same reaction, decreased in stationary phase
orf19.1519	orf19.1519	http://www.candidagenome.org/cgi-bin/locus.pl?locus=orf19.1519&organism=C_albicans_SC5314	orf19.1519	0.130182	6.26858	0.508957	0.567327	0.238354	6.44422	0.218813	0.37124	0.140121	6.6281	0.42374	0.527772	0.183086	6.37743	0.541157	0.922212	0.0914523	6.57515	0.792886	0.921231	0.0354228	6.3108	0.911502	1	-0.15429	6.45006	0.646979	0.8179	0.155233	6.7995	0.381971	0.494552	0.125619	6.63753	0.698863	0.805952	0.0837597	6.44688	0.790193	0.904626		ORF|Uncharacterized	ORF	Hap43p-repressed gene
orf19.1522	orf19.1522	http://www.candidagenome.org/cgi-bin/locus.pl?locus=orf19.1522&organism=C_albicans_SC5314	orf19.1522	-3.53944	6.29843	1.93309e-37	5.30506e-36	-0.335951	7.13561	0.129385	0.255913	2.68338	5.76794	8.70111e-30	8.30621e-28	0.133321	7.30525	0.725584	0.968568	0.753622	3.8757	0.0601501	0.245577	-0.191647	7.15438	0.596716	0.942153	1.9006	4.67245	1.60117e-06	3.9821e-05	-0.39527	6.93814	0.0278113	0.0548774	-3.2732	6.62438	1.76457e-19	3.54281e-17	-1.74776	6.50836	1.73749e-07	3.08041e-06		ORF|Uncharacterized	ORF	Ortholog of C. parapsilosis CDC317 : CPAR2_211990, Debaryomyces hansenii CBS767 : DEHA2G03036g, Candida dubliniensis CD36 : CD36_16850 and Pichia stipitis Pignal : psti_CGOB_00069
orf19.1523	FMO1	http://www.candidagenome.org/cgi-bin/locus.pl?locus=orf19.1523&organism=C_albicans_SC5314	FMO1	2.56468	2.49451	1.5647e-12	6.95231e-12	2.56008	2.64057	2.4306e-14	7.66563e-13	-0.1496	3.4232	0.562809	0.654466	2.61816	2.57608	3.40007e-08	1.32366e-06	0.560019	3.4916	0.216432	0.502818	1.98252	2.10355	0.000128281	0.00516523	0.3146	3.32278	0.52704	0.727216	-0.0205825	3.49281	0.978879	0.990245	0.340003	3.63533	0.404025	0.548452	0.803656	3.26551	0.0709664	0.185386		ORF|Verified	ORF	Putative oxidoreductase, mutation confers hypersensitivity to toxic ergosterol analog, and to amphotericin B
orf19.1524	SPR3	http://www.candidagenome.org/cgi-bin/locus.pl?locus=orf19.1524&organism=C_albicans_SC5314	SPR3	5.85498	3.07007	1.82981e-38	5.38728e-37	4.97246	2.40178	7.28985e-26	6.29053e-24	1.13323	4.93434	1.28445e-08	1.10388e-07	4.23476	1.51615	6.32997e-09	2.90564e-07	0.996405	4.89895	0.00567579	0.0504524	2.32228	0.211193	0.0302056	0.316349	-1.24267	3.84739	0.00249374	0.0188122	2.17202	4.83655	4.37638e-25	1.78266e-23	3.02382	4.56316	1.01627e-17	1.40561e-15	2.76137	2.51642	4.03273e-07	6.58073e-06	SPR3	ORF|Uncharacterized	ORF	Septin, mutant has no obvious phenotype
orf19.1525	orf19.1525	http://www.candidagenome.org/cgi-bin/locus.pl?locus=orf19.1525&organism=C_albicans_SC5314	orf19.1525	0.118163	6.27942	0.550817	0.608729	-0.295461	6.19162	0.12411	0.24808	-0.532626	6.31662	0.00238257	0.00652134	-0.0785759	6.12746	0.793623	0.980125	-0.326026	6.38999	0.338261	0.629376	-0.247218	6.05692	0.417255	0.866196	-0.412779	6.34603	0.212782	0.42654	0.00442289	6.20332	0.972937	0.985505	0.109782	6.24977	0.715242	0.819828	0.241244	6.13002	0.43875	0.649311	NMD4	ORF|Uncharacterized	ORF	Ortholog(s) have role in nuclear-transcribed mRNA catabolic process, nonsense-mediated decay and cytoplasm localization
orf19.1526	SNF2	http://www.candidagenome.org/cgi-bin/locus.pl?locus=orf19.1526&organism=C_albicans_SC5314	SNF2	-0.772711	7.65295	0.000655293	0.00121726	-0.169184	8.02128	0.473141	0.626119	0.181097	7.53331	0.349622	0.452714	0.0179969	7.95626	0.962292	1	0.224973	7.48619	0.531619	0.768813	0.0245823	7.96581	0.947254	1	0.389641	7.57276	0.267334	0.488021	-0.29614	7.95593	0.149054	0.229198	-0.397256	7.88551	0.273846	0.412174	-0.189381	7.96172	0.580317	0.771916	SNF2	ORF|Verified	ORF	Protein involved in transcriptional regulation, ortholog of S. cerevisiae Snf2p, which is the catalytic subunit of the SWI/SNF chromatin remodeling complex, interacts with Swi1p, SWI/SNF complex is essential for hyphal growth and virulence
orf19.1527	orf19.1527	http://www.candidagenome.org/cgi-bin/locus.pl?locus=orf19.1527&organism=C_albicans_SC5314	orf19.1527	1.95034	3.91831	3.91135e-11	1.55454e-10	0.437427	3.06502	0.130415	0.257228	-0.166548	4.73614	0.49767	0.596723	0.129152	3.03655	0.756728	0.974186	-0.224668	4.60553	0.604184	0.817948	-0.430735	2.82092	0.347015	0.837296	-1.02048	4.29029	0.0156483	0.0735867	1.47341	4.28366	1.04679e-10	9.91916e-10	1.4367	4.05675	7.29556e-05	0.000444301	1.24628	3.38706	0.00322842	0.0162931		ORF|Uncharacterized	ORF	Ortholog of C. parapsilosis CDC317 : CPAR2_212020, Candida tenuis NRRL Y-1498 : CANTEDRAFT_99900, Debaryomyces hansenii CBS767 : DEHA2G03124g and Candida dubliniensis CD36 : CD36_16900
orf19.1528	orf19.1528	http://www.candidagenome.org/cgi-bin/locus.pl?locus=orf19.1528&organism=C_albicans_SC5314	orf19.1528	-1.49677	6.20672	1.12101e-09	3.89623e-09	-0.553712	6.62784	0.0170095	0.0523947	-0.0938177	5.45753	0.675286	0.752406	-0.368579	6.8039	0.284404	0.804802	0.155815	5.70275	0.65958	0.852493	-0.577376	6.72155	0.0789914	0.518088	0.113851	5.68101	0.743944	0.876027	-0.915477	6.10664	4.95695e-06	2.29145e-05	-0.862444	6.3476	0.00847236	0.0264852	-0.641481	6.19546	0.0388153	0.118566	MTF1	ORF|Uncharacterized	ORF	Putative mitochondrial RNA polymerase specificity factor, possibly an essential gene, disruptants not obtained by UAU1 method
orf19.1529	orf19.1529	http://www.candidagenome.org/cgi-bin/locus.pl?locus=orf19.1529&organism=C_albicans_SC5314	orf19.1529	-2.05521	0.901226	8.11961e-05	0.000169228	1.00686	1.93664	0.00310567	0.0129849	2.72319	1.526	2.06862e-09	2.00873e-08	0.724327	1.58598	0.221363	0.744264	2.74226	1.54482	0.000165898	0.00329076	-0.236985	1.19311	0.641209	0.947127	1.539	0.672672	0.0694228	0.208266	-0.213814	2.37201	0.513092	0.622438	0.282358	2.11189	0.612885	0.73644	0.0653171	1.21821	0.893653	0.958354		ORF|Uncharacterized	ORF	Predicted ORF in Assemblies 19, 20 and 21, macrophage-induced gene
orf19.1530	orf19.1530	http://www.candidagenome.org/cgi-bin/locus.pl?locus=orf19.1530&organism=C_albicans_SC5314	orf19.1530	NA	NA	NA	NA	NA	NA	NA	NA	NA	NA	NA	NA	NA	NA	NA	NA	NA	NA	NA	NA	NA	NA	NA	NA	NA	NA	NA	NA	-0.0999178	0.695968	1	1	-0.280121	0.750411	0.85629	0.919311	NA	NA	NA	NA		ORF|Uncharacterized	ORF	Ortholog of Candida albicans WO-1 : CAWG_03981
orf19.1531	orf19.1531	http://www.candidagenome.org/cgi-bin/locus.pl?locus=orf19.1531&organism=C_albicans_SC5314	orf19.1531	-0.152214	6.78365	0.543221	0.60132	0.0732817	7.01115	0.783753	0.866007	-0.252569	6.80675	0.266384	0.366581	-0.1955	6.80413	0.590654	0.937336	-0.412553	6.60091	0.284019	0.579211	-0.0853514	6.86139	0.822718	0.990913	-0.174697	6.70537	0.667292	0.831378	-0.35758	7.04253	0.123532	0.196679	-0.334893	6.64668	0.300163	0.442076	-0.163516	6.81344	0.656312	0.821491	RNA14	ORF|Uncharacterized	ORF	Ortholog(s) have RNA binding, protein heterodimerization activity, role in mRNA cleavage, mRNA polyadenylation and mRNA cleavage factor complex, mitochondrion localization
orf19.1532	SAM37	http://www.candidagenome.org/cgi-bin/locus.pl?locus=orf19.1532&organism=C_albicans_SC5314	SAM37	-0.516528	4.80923	0.0394183	0.0567059	-0.259786	5.02955	0.275955	0.435928	-0.135985	4.68491	0.532496	0.62762	-0.227495	5.13261	0.47718	0.904437	-0.546539	4.64134	0.136943	0.401332	-0.358908	5.08206	0.260171	0.773127	0.178791	4.97104	0.640065	0.814121	-0.271774	4.93345	0.180705	0.269255	-0.692736	4.81396	0.0353517	0.0840125	0.208883	5.07589	0.538946	0.73852	SAM37	ORF|Verified	ORF	Protein of the mitochondrial outer membrane, component of the Sorting and Assembly Machinery (SAM) involved in insertion of proteins into the outer membrane, mutants show loss of mtDNA
orf19.1533	orf19.1533	http://www.candidagenome.org/cgi-bin/locus.pl?locus=orf19.1533&organism=C_albicans_SC5314	orf19.1533	-2.90404	6.04975	8.75082e-36	2.08132e-34	-0.745875	6.65599	0.000682316	0.00359257	0.77829	4.63891	0.000338668	0.00115591	-0.386975	6.65344	0.21872	0.744264	0.929137	4.51781	0.0182162	0.110715	-0.518324	6.60248	0.112147	0.591845	1.26433	4.73564	0.000748826	0.00719202	-1.25687	5.90779	1.57479e-09	1.28127e-08	-1.59177	5.96762	2.0391e-06	1.90275e-05	-1.08356	5.95443	0.000723491	0.00465091	YKL077W	ORF|Uncharacterized	ORF	Hap43p-induced gene, S. cerevisiae ortholog YKL077W localizes to fungal-type vacuole
orf19.1534	orf19.1534	http://www.candidagenome.org/cgi-bin/locus.pl?locus=orf19.1534&organism=C_albicans_SC5314	orf19.1534	0.0197146	4.80197	0.983463	0.989809	0.509464	5.17833	0.0120588	0.0401292	0.0849612	5.0821	0.661123	0.741624	0.183147	4.95747	0.546501	0.924203	-0.315529	4.86317	0.474728	0.733317	-0.0241493	4.86532	0.945253	1	-0.122107	4.94821	0.800109	0.904478	-0.281737	5.43974	0.132289	0.207983	-0.37757	4.97542	0.222086	0.350295	0.084402	4.97194	0.800598	0.910572	ZRT3	ORF|Uncharacterized	ORF	Protein similar to S. cerevisiae Zrt3p, which is a transporter of zinc ions, predicted Kex2p substrate, late-stage biofilm-induced gene, induced in oralpharyngeal candidasis
orf19.1535	orf19.1535	http://www.candidagenome.org/cgi-bin/locus.pl?locus=orf19.1535&organism=C_albicans_SC5314	orf19.1535	0.168881	5.21442	0.436137	0.496093	-0.0897867	5.19573	0.681329	0.791973	-0.767113	5.18089	0.000906856	0.00276649	-0.0418252	5.1002	0.894312	0.992915	-0.35998	5.15409	0.303332	0.598046	-0.236403	5.01761	0.466082	0.890846	-0.279336	5.19197	0.419538	0.638648	-0.381151	5.13593	0.100147	0.165191	-0.145358	5.11503	0.624021	0.746331	0.175617	5.06098	0.58097	0.772116		ORF|Uncharacterized	ORF	Hap43p-induced gene
orf19.1536	orf19.1536	http://www.candidagenome.org/cgi-bin/locus.pl?locus=orf19.1536&organism=C_albicans_SC5314	orf19.1536	-1.58176	6.89865	1.82792e-14	9.49986e-14	0.180476	7.68778	0.42171	0.581336	1.07528	6.76207	7.5249e-09	6.75716e-08	0.214466	7.62322	0.550005	0.927635	0.959114	6.56292	0.00501832	0.0463233	0.0574977	7.5481	0.876073	0.996377	0.935905	6.54044	0.00552865	0.0343394	-0.56214	7.68228	0.00520017	0.0125997	-0.785681	7.48989	0.0325006	0.0787404	-0.605359	7.38029	0.0737684	0.190762	ZRC1	ORF|Verified	ORF	Putative vacuolar transporter, Hap43p-induced gene, required for normal filamentous growth, mRNA binds to She3p and is localized to hyphal tips
orf19.1538	TLG2	http://www.candidagenome.org/cgi-bin/locus.pl?locus=orf19.1538&organism=C_albicans_SC5314	TLG2	0.922147	4.90713	0.000102087	0.00020953	-0.0926776	4.45475	0.672032	0.786088	-0.94522	5.11797	8.32675e-06	4.08439e-05	0.101809	4.58719	0.757106	0.974186	-0.96684	5.28288	0.00586634	0.0515519	-0.0347135	4.52754	0.921823	1	-0.905784	5.30395	0.0109521	0.057515	0.187982	4.66733	0.317084	0.427389	0.0755259	4.77901	0.808339	0.889044	0.324149	4.75348	0.351265	0.562756	TLG2	ORF|Uncharacterized	ORF	Putative syntaxin-like t-SNARE, macrophage/pseudohyphal-repressed
orf19.1539	orf19.1539	http://www.candidagenome.org/cgi-bin/locus.pl?locus=orf19.1539&organism=C_albicans_SC5314	orf19.1539	NA	NA	NA	NA	3.36783	2.0906	1.22445e-13	3.47374e-12	3.27946	1.97326	9.79403e-14	1.86417e-12	3.42151	1.45584	3.00228e-06	8.17126e-05	1.83298	1.32842	0.0278744	0.14735	NA	NA	NA	NA	1.39043	1.00477	0.145361	0.337197	-0.0904218	2.94667	0.86968	0.917508	-0.606843	2.12611	0.28662	0.427287	0.353527	1.42483	0.643405	0.811112		ORF|Uncharacterized	ORF	Predicted ORF in Assemblies 19, 20 and 21, highly induced upon biofilm formation
orf19.154	orf19.154	http://www.candidagenome.org/cgi-bin/locus.pl?locus=orf19.154&organism=C_albicans_SC5314	orf19.154	-4.1417	4.79832	1.86623e-47	1.15497e-45	-0.415645	5.62356	0.0609542	0.145489	1.82467	3.11642	2.39963e-10	2.74718e-09	-0.544787	5.59491	0.0625656	0.412036	1.19306	2.82676	0.0237539	0.131897	-0.891421	5.47301	0.00656282	0.108429	1.22127	2.83938	0.0106563	0.056203	-1.78626	4.95409	8.29305e-15	1.30382e-13	-2.14617	4.70601	3.63668e-09	6.34024e-08	-1.74238	4.4189	5.66993e-06	6.63144e-05	UTP30	ORF|Uncharacterized	ORF	Hap43p-induced gene, S. cerevisiae ortholog UTP30, a U3-containing 90S preribosome complex protein
orf19.1541	orf19.1541	http://www.candidagenome.org/cgi-bin/locus.pl?locus=orf19.1541&organism=C_albicans_SC5314	orf19.1541	-0.0972045	2.24443	0.919589	0.936249	3.11674	4.53724	1.72186e-28	1.98109e-26	2.97266	4.4378	1.00953e-30	1.04402e-28	2.57198	4.00092	1.22455e-12	9.91083e-11	1.85919	3.64741	0.000119221	0.00256243	1.23641	2.98217	0.00209035	0.0492609	0.478006	2.74634	0.453724	0.668405	-0.139526	5.45206	0.530746	0.639772	-0.570086	4.62536	0.0813842	0.162286	-0.533112	3.35278	0.237138	0.435114		ORF|Uncharacterized	ORF	Protein not essential for viability, transcription is repressed in response to alpha pheromone in SpiderM medium
orf19.1542	HEX3	http://www.candidagenome.org/cgi-bin/locus.pl?locus=orf19.1542&organism=C_albicans_SC5314	HEX3	1.1239	6.27883	2.01014e-08	6.18231e-08	0.174207	5.82324	0.362748	0.524354	-0.0344539	6.94156	0.858856	0.90402	-0.0262847	5.59156	0.941261	0.999851	-0.479632	6.55687	0.150313	0.417345	0.272518	5.75451	0.363854	0.844553	-0.208818	6.67391	0.526747	0.727216	1.03945	6.67464	1.14465e-08	8.18748e-08	0.698235	6.07296	0.0195465	0.0522808	0.725439	6.35935	0.0160951	0.059757	SLX5	ORF|Verified	ORF	Protein similar to S. cerevisiae Hex3p, which is involved in DNA damage response, transposon mutation affects filamentous growth
orf19.1543	OPI1	http://www.candidagenome.org/cgi-bin/locus.pl?locus=orf19.1543&organism=C_albicans_SC5314	OPI1	0.521933	4.63622	0.0337679	0.0490193	-0.00700172	4.45688	0.963766	0.981297	-0.46876	4.86889	0.0463363	0.0847383	-0.0826654	4.55083	0.812398	0.985405	-0.297433	5.00072	0.43971	0.7061	0.0198856	4.60406	0.975275	1	-0.607887	4.8537	0.0855353	0.23928	0.181198	4.71021	0.399877	0.512656	0.311205	4.77691	0.369226	0.513878	-0.0449277	4.67021	0.897411	0.959151	OPI1	ORF|Verified	ORF	Functional homolog of S. cerevisiae Opi1p, which is a transcriptional repressor of INO1 involved in inositol biosynthesis, has leucine zipper and putative Opi1-Sin3 interaction domain, interacts with ScSin3p, but not CaSin3p
orf19.1544	orf19.1544	http://www.candidagenome.org/cgi-bin/locus.pl?locus=orf19.1544&organism=C_albicans_SC5314	orf19.1544	0.150096	6.23935	0.487936	0.545801	-0.870812	5.91107	3.78514e-05	0.000286793	-1.55218	5.94583	4.95813e-13	8.60481e-12	-0.508198	5.98254	0.0961169	0.528815	-0.925034	6.19564	0.0134156	0.0898601	-0.268589	6.08961	0.379721	0.852234	-0.682503	6.28355	0.0573346	0.183363	-0.402268	5.38763	0.0342315	0.0657887	-0.0548727	5.78126	0.875299	0.931896	-0.0104252	6.02018	0.981928	1	BUG1	ORF|Uncharacterized	ORF	Ortholog(s) have role in ER to Golgi vesicle-mediated transport, protein secretion and cis-Golgi network, cytoplasm localization
orf19.1545	orf19.1545	http://www.candidagenome.org/cgi-bin/locus.pl?locus=orf19.1545&organism=C_albicans_SC5314	orf19.1545	-1.6516	6.15379	6.12053e-14	3.02781e-13	-0.764273	6.53986	0.000277194	0.0016449	-0.379496	5.16272	0.0569029	0.101694	-0.305608	6.781	0.355673	0.849085	0.17875	5.54774	0.637829	0.838236	-0.455732	6.72272	0.158691	0.669364	0.148814	5.52514	0.662395	0.828688	-1.14519	5.81584	1.1063e-09	9.22847e-09	-1.01226	6.30541	0.00524808	0.0177522	-0.850946	6.19183	0.00641991	0.028703	MRPS8	ORF|Uncharacterized	ORF	Ortholog(s) have structural constituent of ribosome activity and mitochondrial small ribosomal subunit localization
orf19.1546	orf19.1546	http://www.candidagenome.org/cgi-bin/locus.pl?locus=orf19.1546&organism=C_albicans_SC5314	orf19.1546	0.118993	6.44583	0.651921	0.702916	-0.563626	6.25025	0.0385903	0.101422	-0.633189	6.4418	0.00442621	0.0112192	-0.364247	6.54174	0.220951	0.744264	-0.498844	6.68046	0.141326	0.408261	-0.332672	6.56116	0.292712	0.800461	-0.606571	6.63152	0.0675402	0.205169	0.168652	6.19424	0.465238	0.577452	0.0367852	6.47273	0.907632	0.951668	-0.0485753	6.43516	0.872901	0.94792	AIM36	ORF|Verified	ORF	Membrane-localized protein
orf19.1547	orf19.1547	http://www.candidagenome.org/cgi-bin/locus.pl?locus=orf19.1547&organism=C_albicans_SC5314	orf19.1547	-0.0939461	3.52983	0.700969	0.747824	-0.617136	3.39196	0.0203075	0.0604845	-0.82704	3.35229	0.000469833	0.00154741	-0.310101	3.49982	0.445473	0.897218	-0.33735	3.5809	0.395845	0.674204	-0.318833	3.48846	0.430167	0.874115	-0.0131667	3.72436	1	1	-0.177253	3.1496	0.490749	0.603033	0.0621927	3.47384	0.906972	0.951457	0.437959	3.66072	0.266448	0.468922	TPP1	ORF|Uncharacterized	ORF	Ortholog(s) have polynucleotide 3'-phosphatase activity and role in DNA repair
orf19.1548	orf19.1548	http://www.candidagenome.org/cgi-bin/locus.pl?locus=orf19.1548&organism=C_albicans_SC5314	orf19.1548	0.189342	3.25915	0.588443	0.64409	0.0211603	3.25398	0.946356	0.971539	-0.264458	3.41649	0.427802	0.532286	-0.164482	3.31392	0.672702	0.953407	-0.685023	3.46184	0.184896	0.46566	0.00868048	3.41907	1	1	-0.294337	3.63224	0.585646	0.771518	0.0241974	3.4361	0.961749	0.980187	-0.16375	3.26664	0.707746	0.813333	0.0934857	3.52154	0.827843	0.924894	SNU23	ORF|Uncharacterized	ORF	Ortholog(s) have role in mRNA splicing, via spliceosome and U4/U6 x U5 tri-snRNP complex localization
orf19.1549	orf19.1549	http://www.candidagenome.org/cgi-bin/locus.pl?locus=orf19.1549&organism=C_albicans_SC5314	orf19.1549	-1.14293	7.00832	0.00196626	0.0034229	-0.867338	7.21725	0.0181621	0.0554354	-0.743223	6.21681	0.0272106	0.0539603	-0.492564	7.62908	0.302916	0.827962	-0.475082	6.57639	0.26742	0.560936	-0.409821	7.66667	0.37805	0.850805	-0.343106	6.62612	0.471286	0.682444	-0.895729	6.50489	0.00703213	0.0165092	-1.0674	7.03075	0.01625	0.0451355	-0.959764	7.12216	0.0412046	0.123956		ORF|Verified	ORF	Plasma membrane-associated protein identified in detergent-resistant membrane fraction (possible lipid raft component), repressed by nitric oxide, predicted transmembrane helix
orf19.155	URE2	http://www.candidagenome.org/cgi-bin/locus.pl?locus=orf19.155&organism=C_albicans_SC5314	URE2	0.110887	6.21281	0.630578	0.682451	-0.122583	6.22041	0.61023	0.74253	-0.287448	6.36185	0.150945	0.231206	0.0642894	6.25447	0.845383	0.98668	0.0241478	6.37284	0.944177	0.987756	-0.329984	6.07443	0.33883	0.831621	-0.876521	5.98716	0.0261288	0.106005	0.0668773	6.35555	0.742289	0.819806	0.0798943	6.42711	0.795183	0.878455	-0.377006	5.80107	0.332422	0.542889	URE2	ORF|Verified	ORF	Functional homolog of S. cerevisiae Ure2p, which is a regulator of nitrogen utilization, and which also has an infectious prion form called [URE3], forms [URE3] prion when expressed in S. cerevisiae
orf19.1551	orf19.1551	http://www.candidagenome.org/cgi-bin/locus.pl?locus=orf19.1551&organism=C_albicans_SC5314	orf19.1551	NA	NA	NA	NA	NA	NA	NA	NA	NA	NA	NA	NA	NA	NA	NA	NA	NA	NA	NA	NA	NA	NA	NA	NA	NA	NA	NA	NA	0.141952	0.765007	1	1	NA	NA	NA	NA	NA	NA	NA	NA		ORF|Uncharacterized	ORF	Predicted ORF in Assemblies 19, 20 and 21, overlaps CPR3/orf19.1552
orf19.1552	CPR3	http://www.candidagenome.org/cgi-bin/locus.pl?locus=orf19.1552&organism=C_albicans_SC5314	CPR3	0.583485	7.44334	0.0142055	0.021856	-0.827692	6.88711	0.000129855	0.00084658	-1.16374	7.45972	8.3607e-09	7.45416e-08	-0.400141	7.12337	0.241102	0.764911	-0.539684	7.76192	0.148352	0.416196	-0.169012	7.23237	0.627907	0.945107	-0.335749	7.84388	0.351328	0.574296	0.372805	6.77456	0.0416668	0.0779994	0.537979	7.30554	0.113344	0.20921	0.564139	7.52887	0.103019	0.243947	CPR3	ORF|Uncharacterized	ORF	Putative peptidyl-prolyl cis-trans isomerase, macrophage-induced protein, protein levels decrease in stationary phase yeast cultures, predicted mitochondrial localization, overlaps orf19.1551
orf19.1553	ENT3	http://www.candidagenome.org/cgi-bin/locus.pl?locus=orf19.1553&organism=C_albicans_SC5314	ENT3	-0.00890766	8.48364	0.970283	0.978024	-0.288012	8.47092	0.238401	0.393305	-0.476515	8.48409	0.0181828	0.0382456	-0.175474	8.56817	0.630657	0.945266	-0.224169	8.60872	0.543001	0.774988	-0.139664	8.59193	0.700693	0.96466	-0.154813	8.63689	0.656965	0.824812	-0.0759074	8.44613	0.717462	0.800398	-0.00985765	8.57836	0.979666	0.996639	0.0756202	8.63303	0.830147	0.926005	ENT3	ORF|Uncharacterized	ORF	Putative epsin, induced during the mating process, transcription is upregulated in an RHE model of oral candidiasis
orf19.1555	SAC3	http://www.candidagenome.org/cgi-bin/locus.pl?locus=orf19.1555&organism=C_albicans_SC5314	SAC3	-0.00907954	6.78885	0.964482	0.973015	0.00200677	6.90921	0.997462	1	-0.19455	6.91092	0.279502	0.381	-0.0872937	6.78334	0.788518	0.979139	-0.146074	6.84816	0.677024	0.863282	-0.0439177	6.81054	0.89542	0.999215	-0.240554	6.80025	0.466502	0.677902	-0.0819771	7.03123	0.6358	0.73249	0.00795637	6.84819	0.98381	1	-0.0755441	6.8304	0.810299	0.91568	SAC3	ORF|Uncharacterized	ORF	Putative nuclear pore-associated protein, required for small ribosomal subunit biogenesis, possibly an essential gene, disruptants not obtained by UAU1 method
orf19.1557	orf19.1557	http://www.candidagenome.org/cgi-bin/locus.pl?locus=orf19.1557&organism=C_albicans_SC5314	orf19.1557	1.11114	5.04478	1.54944e-05	3.5196e-05	-0.47497	4.29976	0.0661126	0.154432	-1.19764	5.22786	5.16704e-09	4.75689e-08	-0.0924743	4.22271	0.833128	0.986445	-0.903739	5.31185	0.0181216	0.110249	-0.401444	4.10606	0.311672	0.81271	-2.0585	5.00669	5.46173e-08	2.1558e-06	0.515095	4.48345	0.00994001	0.0223392	0.598061	4.60879	0.0646817	0.13564	-0.188143	3.87161	0.649414	0.816179	RKM5	ORF|Uncharacterized	ORF	Ortholog(s) have S-adenosylmethionine-dependent methyltransferase activity, role in protein methylation and cytosol, nucleus localization
orf19.1559	HOM2	http://www.candidagenome.org/cgi-bin/locus.pl?locus=orf19.1559&organism=C_albicans_SC5314	HOM2	0.894984	7.73207	0.0150402	0.0230583	-0.173238	7.25609	0.582899	0.719133	0.069	8.37731	0.828734	0.879325	-0.237181	7.30676	0.58108	0.933905	0.605997	8.82816	0.248767	0.542221	-0.153197	7.35083	0.719317	0.969292	0.306173	8.65055	0.543727	0.738215	1.26713	8.09383	8.41597e-07	4.49305e-06	1.89082	8.52164	5.48187e-05	0.0003478	1.56653	8.33112	0.000274688	0.00199044	HOM2	ORF|Uncharacterized	ORF	Aspartate-semialdehyde dehydrogenase, forms a homodimer, conserved in bacteria, archaea, and fungi but not in mammals, ketoconazole-repressed, protein present in exponential and stationary growth phase yeast cultures, GlcNAc-induced protein
orf19.156	FGR51	http://www.candidagenome.org/cgi-bin/locus.pl?locus=orf19.156&organism=C_albicans_SC5314	FGR51	2.26072	6.47047	5.37749e-27	6.62896e-26	1.03538	5.67242	6.25787e-07	7.21339e-06	0.225684	7.53691	0.238495	0.335342	0.376355	5.22913	0.209512	0.733774	0.0485791	7.42436	0.890713	0.963729	1.43994	5.91601	3.65883e-06	0.000244829	-0.0118611	7.3914	0.976522	0.997421	1.57272	7.2424	1.30816e-16	2.53274e-15	2.03045	6.84847	3.3467e-09	5.88414e-08	0.964079	7.09707	0.00294771	0.0149994		ORF|Verified	ORF	Protein lacking an ortholog in S. cerevisiae, transposon mutation affects filamentous growth, Hap43p-repressed gene
orf19.1560	POB3	http://www.candidagenome.org/cgi-bin/locus.pl?locus=orf19.1560&organism=C_albicans_SC5314	POB3	1.20494	7.89822	2.34113e-07	6.4865e-07	0.291426	7.44635	0.213747	0.365441	-0.32256	8.4509	0.125213	0.197951	-0.0423277	7.22304	0.902628	0.995351	-0.279842	8.5029	0.460694	0.722793	0.382739	7.45382	0.30128	0.80412	0.0901429	8.67779	0.811714	0.910704	0.716188	8.14785	0.00116638	0.00333638	1.13473	7.97993	0.00237412	0.00907385	1.13107	8.37945	0.00298458	0.0151495	POB3	ORF|Verified	ORF	Protein similar to S. cerevisiae Pob3p, which is involved in chromatin assembly and disassembly, transposon mutation affects filamentous growth
orf19.1562	orf19.1562	http://www.candidagenome.org/cgi-bin/locus.pl?locus=orf19.1562&organism=C_albicans_SC5314	orf19.1562	-0.445624	3.55136	0.160318	0.204528	-0.312163	3.67873	0.221446	0.374277	-0.893361	3.12308	0.000926625	0.0028171	0.337844	3.94727	0.3457	0.84314	-0.826793	3.31053	0.087171	0.308209	0.492321	4.03587	0.193227	0.704328	-0.126071	3.58684	0.753439	0.881028	-0.913318	3.32371	7.13077e-05	0.000268174	-1.35015	3.71375	0.000912048	0.00397799	-0.738149	4.01455	0.0528819	0.149577		ORF|Uncharacterized	ORF	Late-stage biofilm-induced gene, transcription is repressed in response to alpha pheromone in SpiderM medium
orf19.1563	ECM3	http://www.candidagenome.org/cgi-bin/locus.pl?locus=orf19.1563&organism=C_albicans_SC5314	ECM3	-1.60639	4.80309	1.58854e-10	6.02157e-10	-0.177723	5.40556	0.410217	0.569664	0.817219	4.47505	4.16128e-05	0.000173994	0.202691	5.2937	0.503337	0.91182	0.979794	4.55924	0.00875687	0.0672741	0.0688276	5.22611	0.84327	0.99296	0.757294	4.41355	0.0462124	0.160276	-0.477824	5.26314	0.00987154	0.0222189	-0.464209	5.28513	0.106715	0.199338	-0.499662	5.12153	0.139689	0.299119	ECM3	ORF|Uncharacterized	ORF	Ortholog(s) have role in fungal-type cell wall organization and endoplasmic reticulum localization
orf19.1564	orf19.1564	http://www.candidagenome.org/cgi-bin/locus.pl?locus=orf19.1564&organism=C_albicans_SC5314	orf19.1564	1.36705	7.48786	7.03984e-08	2.06763e-07	0.54877	7.06828	0.0146809	0.0464896	-0.339956	8.08027	0.108821	0.175444	0.572611	6.77292	0.0726674	0.450352	-0.0914507	8.21228	0.812406	0.931865	0.417049	6.69239	0.199045	0.711452	0.0235471	8.26535	0.949676	0.982183	0.604873	7.80961	0.00342358	0.00877652	1.11453	7.79707	0.00252516	0.00955163	1.43417	7.84468	7.5236e-05	0.00062379	YET3	ORF|Verified	ORF	Plasma membrane-localized protein of unknown function
orf19.1565	orf19.1565	http://www.candidagenome.org/cgi-bin/locus.pl?locus=orf19.1565&organism=C_albicans_SC5314	orf19.1565	-1.42861	6.8183	8.00837e-11	3.10753e-10	-0.161357	7.39484	0.452045	0.606975	0.0710946	6.19407	0.714947	0.787546	-0.164899	7.20681	0.627855	0.945266	-0.0276063	6.2206	0.946274	0.988302	-0.139732	7.2241	0.696637	0.963721	0.000767259	6.22636	0.995081	1	-1.07032	7.03843	3.81033e-09	2.94e-08	-0.943977	6.83357	0.00330713	0.0120372	-0.887956	6.85272	0.00798227	0.034461	DUS3	ORF|Uncharacterized	ORF	Putative transcription factor with zinc finger DNA-binding motif
orf19.1566	UTP21	http://www.candidagenome.org/cgi-bin/locus.pl?locus=orf19.1566&organism=C_albicans_SC5314	UTP21	-3.07512	7.46062	4.28625e-31	7.22113e-30	-0.308197	8.26252	0.203362	0.353818	0.669957	5.83487	0.00051231	0.00166958	-0.264455	7.96586	0.470222	0.901317	0.0866564	5.29659	0.844847	0.942533	-0.224885	7.99063	0.574097	0.932311	0.255221	5.3876	0.467973	0.678439	-1.97036	7.59195	7.40305e-23	2.52388e-21	-2.52551	7.16744	1.96903e-10	4.62353e-09	-2.35621	7.20859	8.6754e-10	2.94868e-08	UTP21	ORF|Verified	ORF	Putative U3 snoRNP protein, Hap43p-induced gene, physically interacts with TAP-tagged Nop1p
orf19.1567	orf19.1567	http://www.candidagenome.org/cgi-bin/locus.pl?locus=orf19.1567&organism=C_albicans_SC5314	orf19.1567	0.32484	6.09336	0.0953828	0.127563	0.150254	6.11252	0.456188	0.610165	-0.20099	6.36836	0.281132	0.382633	-0.0910604	6.01307	0.758218	0.974186	-0.192822	6.40214	0.59715	0.814644	0.140759	6.13546	0.648567	0.949992	-0.413791	6.29723	0.216221	0.430753	0.0969437	6.39558	0.587442	0.690985	0.309906	6.23323	0.347072	0.491162	-0.083883	6.23818	0.790614	0.904626	VAM6	ORF|Uncharacterized	ORF	Ortholog(s) have Rab guanyl-nucleotide exchange factor activity, phosphatidylinositol binding activity
orf19.1569	UTP22	http://www.candidagenome.org/cgi-bin/locus.pl?locus=orf19.1569&organism=C_albicans_SC5314	UTP22	-2.39012	8.27658	1.37545e-17	9.00875e-17	-0.445817	8.93503	0.0958712	0.204059	0.854958	7.34863	8.58336e-05	0.000334733	-0.30191	8.77912	0.452378	0.899983	0.462161	6.99391	0.210387	0.494001	-0.291164	8.79329	0.492644	0.901648	0.470279	6.99394	0.198406	0.411473	-0.965928	8.45503	2.2548e-05	9.26286e-05	-1.44633	8.18083	0.000210363	0.00112098	-1.40347	8.1792	0.000504698	0.00343083	UTP22	ORF|Verified	ORF	Putative U3 snoRNP protein, expression downregulated in an ssr1 null mutant, decreased expression in response to prostaglandins, heterozygous null mutant exhibits resistance to parnafungin
orf19.1570	ERG7	http://www.candidagenome.org/cgi-bin/locus.pl?locus=orf19.1570&organism=C_albicans_SC5314	ERG7	0.354686	6.77424	0.085392	0.115629	0.246821	6.8361	0.230118	0.384402	0.201984	7.27414	0.273437	0.374294	-0.134057	6.40287	0.653295	0.949136	0.0490174	7.05211	0.887066	0.96208	0.458672	6.71737	0.145527	0.647344	0.338294	7.20278	0.307173	0.529525	0.437228	7.34778	0.0211181	0.0430809	0.727423	6.84351	0.0247537	0.0634933	0.470238	7.2598	0.146401	0.30855	ERG7	ORF|Verified	ORF	2,3-epoxysqualene-lanosterol cyclase (lanosterol synthase), catalyzes the conversion of 2,3-oxidosqualene to lanosterol in sterol biosynthesis, fluconazole-induced, possibly an essential gene, disruptants not obtained by UAU1 method
orf19.1571	ATO7	http://www.candidagenome.org/cgi-bin/locus.pl?locus=orf19.1571&organism=C_albicans_SC5314	ATO7	NA	NA	NA	NA	NA	NA	NA	NA	3.30019	1.976	1.35188e-12	2.20168e-11	NA	NA	NA	NA	NA	NA	NA	NA	NA	NA	NA	NA	NA	NA	NA	NA	3.14739	1.94344	3.1723e-17	6.50322e-16	NA	NA	NA	NA	NA	NA	NA	NA		ORF|Uncharacterized	ORF	Putative fungal-specific transmembrane protein
orf19.1573	orf19.1573	http://www.candidagenome.org/cgi-bin/locus.pl?locus=orf19.1573&organism=C_albicans_SC5314	orf19.1573	0.908355	7.81504	0.000142486	0.000287006	0.446424	7.65036	0.0652469	0.153047	-0.430298	8.22399	0.0409949	0.0762093	0.491165	7.70932	0.180702	0.696188	-0.496923	8.24105	0.195212	0.477699	0.00167074	7.45273	0.997121	1	-0.768098	8.13174	0.0359444	0.13358	0.154806	8.09881	0.478606	0.590886	0.0106181	8.04434	0.979144	0.996472	0.283346	7.67609	0.437908	0.648447	YPK9	ORF|Uncharacterized	ORF	Ortholog(s) have endoplasmic reticulum, fungal-type vacuole membrane localization
orf19.1574	orf19.1574	http://www.candidagenome.org/cgi-bin/locus.pl?locus=orf19.1574&organism=C_albicans_SC5314	orf19.1574	1.44064	4.78879	0.000479339	0.000906231	0.757645	4.46172	0.0405809	0.105981	-0.531829	5.31935	0.207322	0.300147	0.553594	4.42123	0.208506	0.732463	-0.603582	5.65203	0.266915	0.56073	0.163485	4.21173	0.741902	0.974411	-1.12016	5.45289	0.0484321	0.16593	0.280365	5.0869	0.484538	0.59645	0.641577	5.12654	0.147153	0.256118	0.575338	4.67814	0.244187	0.444055	TAF7	ORF|Uncharacterized	ORF	Predicted ORF in Assemblies 19, 20 and 21, possibly an essential gene, disruptants not obtained by UAU1 method
orf19.1575	PRS1	http://www.candidagenome.org/cgi-bin/locus.pl?locus=orf19.1575&organism=C_albicans_SC5314	PRS1	-2.75259	6.77476	2.00344e-34	4.37082e-33	-0.856549	7.31668	0.000523559	0.00286597	0.256906	5.17797	0.235245	0.332127	-0.398276	7.32647	0.276577	0.796826	0.487551	5.18495	0.165827	0.438748	-0.547276	7.26981	0.122016	0.616674	-0.0324567	4.9105	0.929625	0.972487	-1.5146	6.42755	3.80256e-11	3.82267e-10	-1.74126	6.59585	9.69566e-08	1.19734e-06	-2.06727	6.35665	1.46181e-10	6.33312e-09	PRS3	ORF|Verified	ORF	Phosphoribosylpyrophosphate synthetase, enzyme of purine, pyrimidine, histidine, and tryptophan biosynthesis, essential, flucytosine induced, macrophage/pseudohyphal-induced
orf19.1576	orf19.1576	http://www.candidagenome.org/cgi-bin/locus.pl?locus=orf19.1576&organism=C_albicans_SC5314	orf19.1576	1.97798	6.00887	5.62809e-20	4.41012e-19	0.358716	5.03006	0.0910202	0.19663	-0.598133	6.64142	0.000796152	0.00246513	0.304686	4.8437	0.328633	0.836168	-0.406463	6.66941	0.24158	0.53353	0.460305	4.93975	0.163354	0.671805	-0.566161	6.59757	0.0919377	0.250993	1.14474	6.0287	5.37662e-11	5.29475e-10	1.45475	5.98471	2.44087e-06	2.22105e-05	1.19161	5.9336	9.14346e-05	0.000739167	ETP1	ORF|Uncharacterized	ORF	Ortholog(s) have nuclear localization sequence binding, ubiquitin binding activity, role in response to ethanol and cytosol localization
orf19.1577	orf19.1577	http://www.candidagenome.org/cgi-bin/locus.pl?locus=orf19.1577&organism=C_albicans_SC5314	orf19.1577	NA	NA	NA	NA	0.720499	0.948294	0.110067	0.226818	NA	NA	NA	NA	0.638174	0.825893	0.473512	0.902585	NA	NA	NA	NA	0.358608	0.733809	0.764607	0.982628	NA	NA	NA	NA	-0.698111	1.10881	0.125748	0.199449	-1.49921	0.799391	0.0439732	0.0998137	NA	NA	NA	NA	GAT2	ORF|Uncharacterized	ORF	Has domain(s) with predicted sequence-specific DNA binding, sequence-specific DNA binding transcription factor activity, zinc ion binding activity and role in regulation of transcription, DNA-dependent
orf19.1578	orf19.1578	http://www.candidagenome.org/cgi-bin/locus.pl?locus=orf19.1578&organism=C_albicans_SC5314	orf19.1578	-3.19823	9.37263	1.24564e-30	2.01462e-29	-0.671661	10.0444	0.0136251	0.0439753	0.130617	7.31942	0.522818	0.618982	-0.341505	10.0323	0.380153	0.85845	-0.350205	6.94775	0.362304	0.649704	-0.446855	9.99247	0.24555	0.762965	-0.391802	6.92469	0.272409	0.49355	-2.27146	9.10403	7.10421e-20	1.88698e-18	-3.10657	9.11314	3.11402e-12	1.14159e-10	-3.00311	8.9965	2.76171e-14	2.83167e-12	RRP5	ORF|Uncharacterized	ORF	Hap43p-induced gene
orf19.158	orf19.158	http://www.candidagenome.org/cgi-bin/locus.pl?locus=orf19.158&organism=C_albicans_SC5314	orf19.158	-2.13834	5.55693	2.22601e-12	9.74784e-12	-0.4798	6.14544	0.148811	0.284044	0.961286	4.92769	0.000350818	0.00119147	-0.695431	5.89297	0.0708881	0.444025	0.6068	4.51301	0.185011	0.46566	-0.176137	6.1205	0.647806	0.949655	0.81687	4.63837	0.1501	0.344389	-0.573373	5.79595	0.0675827	0.118124	-0.748409	5.28288	0.0379504	0.0885321	-1.02619	5.68755	0.0351152	0.11005	APD1	ORF|Uncharacterized	ORF	Hap43p-induced gene, similar to S. cerevisiae Apd1p, a protein required for normal localization of actin patches and for normal tolerance of sodium ions and hydrogen peroxide
orf19.1580	orf19.1580	http://www.candidagenome.org/cgi-bin/locus.pl?locus=orf19.1580&organism=C_albicans_SC5314	orf19.1580	4.23701	4.4087	3.19973e-44	1.56503e-42	1.72032	2.42373	8.69796e-08	1.20371e-06	-0.752068	5.2285	0.000124106	0.000468416	1.72166	2.23762	0.000304594	0.00529254	-0.34699	5.3896	0.367473	0.652486	2.13613	2.52739	7.97038e-06	0.000479801	-0.129385	5.48944	0.720213	0.860015	1.90372	4.3408	1.91478e-16	3.63983e-15	2.42349	4.54491	1.16243e-10	2.85966e-09	2.28707	4.81115	1.37302e-10	5.99064e-09		ORF|Uncharacterized	ORF	Ortholog of Candida dubliniensis CD36 : CD36_17050, Candida guilliermondii ATCC 6260 : PGUG_05142 and Candida albicans WO-1 : CAWG_04023
orf19.1582	orf19.1582	http://www.candidagenome.org/cgi-bin/locus.pl?locus=orf19.1582&organism=C_albicans_SC5314	orf19.1582	0.58017	3.03927	0.0672728	0.0928561	0.0902347	2.86066	0.828351	0.894119	-0.936965	3.04177	0.00285086	0.00763469	-0.127839	2.71802	0.83987	0.986445	-0.357595	3.43489	0.505008	0.753144	0.193701	2.86976	0.626913	0.945107	-0.928702	3.18644	0.0532844	0.176557	-0.324655	2.92396	0.325846	0.436292	0.590199	3.07619	0.206445	0.331591	-0.224958	2.93632	0.584392	0.775324		ORF|Uncharacterized	ORF	Predicted membrane transporter, member of the drug:proton antiporter (12 spanner) (DHA1) family, major facilitator superfamily (MFS), mRNA binds to She3p
orf19.1584	orf19.1584	http://www.candidagenome.org/cgi-bin/locus.pl?locus=orf19.1584&organism=C_albicans_SC5314	orf19.1584	-0.131895	3.88228	0.61766	0.671105	-0.676751	3.76168	0.00849592	0.0303014	0.225584	4.17792	0.295724	0.397868	-0.199544	3.63673	0.622374	0.944419	0.307779	3.98608	0.428207	0.697869	0.308684	3.89149	0.385425	0.855679	0.403258	4.04937	0.310804	0.533828	0.90306	4.05462	3.15067e-05	0.000125967	0.581973	3.95021	0.110667	0.205059	0.207751	4.22177	0.56461	0.759465		ORF|Uncharacterized	ORF	Predicted membrane transporter, member of the monocarboxylate porter (MCP) family, major facilitator superfamily (MFS), shows colony morphology-related gene regulation by Ssn6p, late-stage biofilm-induced gene
orf19.1585	ZRT2	http://www.candidagenome.org/cgi-bin/locus.pl?locus=orf19.1585&organism=C_albicans_SC5314	ZRT2	-3.68177	5.59506	6.78382e-52	5.71443e-50	0.0198114	6.60362	0.9307	0.962711	1.83233	4.26517	2.36631e-15	5.41484e-14	-0.317524	6.27154	0.300462	0.825993	0.832984	3.50371	0.0374555	0.178703	0.632879	6.77416	0.0513858	0.423989	1.41239	3.87128	0.000547321	0.00558764	-1.74539	6.15632	1.49933e-17	3.17747e-16	-2.34364	5.47528	5.56892e-14	3.1799e-12	-2.66832	6.34689	2.02801e-16	3.11908e-14	ZRT2	ORF|Uncharacterized	ORF	Zinc transporter, ciclopirox olamine, fluconazole, alkaline downregulated, transcriptionally induced by amphotericin B, interaction with macrophages, possibly essential, disruptants not obtained by UAU1 method, in oralpharyngeal candidiasis
orf19.1586	FGR22	http://www.candidagenome.org/cgi-bin/locus.pl?locus=orf19.1586&organism=C_albicans_SC5314	FGR22	0.465521	2.26083	0.178331	0.225036	-0.271521	1.97895	0.521516	0.66643	-0.253725	2.56426	0.411462	0.514846	0.66093	2.33637	0.184341	0.699139	0.540393	2.98707	0.38189	0.664565	-0.872339	1.6868	0.134236	0.636063	-0.106439	2.65065	0.805935	0.906714	0.60081	2.29312	0.0765412	0.131618	0.568567	3.02112	0.235425	0.366504	1.51418	2.15871	0.00528247	0.024416		ORF|Verified	ORF	Putative phosphatidylinositol-specific phospholipase C (PI-PLC), predicted type 2 membrane protein, no S. cerevisiae ortholog, role in, and regulated by, filamentation, Hap43p, almost identical to orf19.5797
orf19.1587	HGT20	http://www.candidagenome.org/cgi-bin/locus.pl?locus=orf19.1587&organism=C_albicans_SC5314	HGT20	-0.486566	4.34152	0.0682579	0.09413	-1.37678	4.12953	8.9576e-08	1.234e-06	-0.00963321	4.29385	1	1	-0.636061	4.46665	0.0564491	0.387836	0.0951375	3.96864	0.828209	0.937442	-0.167103	4.67849	0.646436	0.948552	0.689736	4.29674	0.0750997	0.21952	0.999347	4.04471	7.54664e-05	0.000281451	-0.134929	4.16219	0.72097	0.824613	0.0363503	4.69076	0.933508	0.980022		ORF|Uncharacterized	ORF	Putative glucose transporter of the major facilitator superfamily, the C. albicans glucose transporter family comprises 20 members, 12 probable membrane-spanning segments, regulated by Nrg1p
orf19.1588	orf19.1588	http://www.candidagenome.org/cgi-bin/locus.pl?locus=orf19.1588&organism=C_albicans_SC5314	orf19.1588	1.51364	5.81927	1.16529e-12	5.23518e-12	-0.34781	4.83772	0.119634	0.240857	-0.843951	6.23721	1.02174e-05	4.91463e-05	-0.137294	4.71871	0.667838	0.953407	-0.894414	6.15042	0.0198257	0.116592	0.127009	4.85258	0.722571	0.969701	-1.34348	6.00608	2.76028e-05	0.000473622	1.14742	5.48426	1.12168e-08	8.03228e-08	0.980828	5.31463	0.00606252	0.0199431	0.316712	5.15465	0.347048	0.558326	FMP21	ORF|Uncharacterized	ORF	Putative mitochondrial protein of unknown function, regulated by Sef1p-, Sfu1p-, and Hap43p
orf19.1589	orf19.1589	http://www.candidagenome.org/cgi-bin/locus.pl?locus=orf19.1589&organism=C_albicans_SC5314	orf19.1589	-1.11438	4.97439	1.64663e-07	4.64286e-07	-0.480211	5.30925	0.0212961	0.0626481	0.0083816	4.55723	1	1	-0.407733	5.18978	0.19813	0.720695	-0.376297	4.29295	0.357574	0.64537	-0.187948	5.2942	0.596572	0.942153	0.0217256	4.45913	0.970594	0.994128	-0.503478	4.99129	0.0134883	0.0292169	-0.930037	4.69754	0.00557043	0.0187003	-0.702317	4.96984	0.0552301	0.154373	RRN7	ORF|Uncharacterized	ORF	Putative DNA-binding transcription factor
orf19.1589.1	orf19.1589.1	http://www.candidagenome.org/cgi-bin/locus.pl?locus=orf19.1589.1&organism=C_albicans_SC5314	orf19.1589.1	2.41176	3.88058	1.61361e-16	9.9255e-16	-1.5617	1.90044	1.79591e-05	0.000149571	-1.2418	4.39123	2.66821e-07	1.81538e-06	-0.447711	2.29272	0.349681	0.847177	0.111644	4.79547	0.829419	0.937809	-0.866175	2.168	0.0822148	0.527285	-0.351826	4.5805	0.36195	0.585376	2.86365	3.02546	1.01571e-19	2.65481e-18	2.9086	4.13389	2.3111e-11	6.78504e-10	2.89867	3.71173	8.94986e-11	4.17118e-09		ORF|Uncharacterized	ORF	Has domain(s) with predicted pyridoxal phosphate binding, transferase activity, transferring nitrogenous groups activity and role in biosynthetic process
orf19.1590	orf19.1590	http://www.candidagenome.org/cgi-bin/locus.pl?locus=orf19.1590&organism=C_albicans_SC5314	orf19.1590	0.409702	4.47332	0.0910107	0.12239	0.146221	4.44347	0.6177	0.749125	-0.207699	4.7872	0.359066	0.46205	0.0780662	4.33815	0.79985	0.980837	-0.540835	4.64937	0.174299	0.452928	-0.157442	4.2278	0.664871	0.953482	-0.55025	4.63452	0.194901	0.408219	0.176074	4.76175	0.4573	0.569741	-0.0339839	4.47001	0.904829	0.950329	0.24961	4.35466	0.555571	0.751841		ORF|Uncharacterized	ORF	Ortholog of C. parapsilosis CDC317 : CPAR2_212800, Debaryomyces hansenii CBS767 : DEHA2F08690g, Candida dubliniensis CD36 : CD36_18970 and Candida guilliermondii ATCC 6260 : PGUG_01488
orf19.1591	ERG10	http://www.candidagenome.org/cgi-bin/locus.pl?locus=orf19.1591&organism=C_albicans_SC5314	ERG10	-1.32631	7.69361	1.26761e-06	3.26457e-06	-0.10064	8.27319	0.712877	0.815522	0.650305	7.46948	0.00957335	0.0220664	-0.0145871	8.31693	0.972927	1	0.627274	7.50745	0.133863	0.396639	0.0782944	8.36671	0.855354	0.993663	0.943171	7.70239	0.0179137	0.0809423	-0.447726	8.1783	0.0827675	0.140629	-0.541103	8.16586	0.205263	0.330289	-0.267874	8.35169	0.49754	0.702678	ERG10	ORF|Uncharacterized	ORF	Acetyl-CoA acetyltransferase, role in ergosterol biosynthesis, soluble in hyphae, changes in protein abundance associated with azole resistance, fluconazole or ketoconazole induced, macrophage-downregulated protein, GlcNAc-induced protein
orf19.1592	orf19.1592	http://www.candidagenome.org/cgi-bin/locus.pl?locus=orf19.1592&organism=C_albicans_SC5314	orf19.1592	-0.775375	3.79928	0.00225383	0.00389554	0.0802403	4.25085	0.772746	0.859329	0.392803	3.74353	0.065588	0.114447	0.0936012	4.30007	0.815115	0.985405	0.453381	3.8121	0.299612	0.593393	-0.143226	4.20936	0.702122	0.96466	-0.0288241	3.55332	0.951748	0.983316	-0.344606	4.28994	0.102972	0.168873	-0.376319	4.28189	0.314752	0.457928	-0.565797	3.96971	0.166239	0.337526	YPL041C	ORF|Uncharacterized	ORF	Ortholog of S. cerevisiae : YPL041C, C. glabrata CBS138 : CAGL0L12628g, C. parapsilosis CDC317 : CPAR2_212820 and Candida tenuis NRRL Y-1498 : CANTEDRAFT_113012
orf19.1595	orf19.1595	http://www.candidagenome.org/cgi-bin/locus.pl?locus=orf19.1595&organism=C_albicans_SC5314	orf19.1595	0.469405	4.9987	0.0257973	0.038124	0.266786	5.00546	0.239094	0.39403	-0.00983685	5.43881	0.963837	0.978823	0.163472	4.83775	0.607344	0.940354	-0.311369	5.2336	0.373176	0.65775	0.0986362	4.80798	0.79498	0.987145	-0.381252	5.20367	0.281244	0.502966	0.316498	5.45209	0.138011	0.214931	0.138942	5.0887	0.645079	0.764465	0.177767	5.02242	0.620112	0.799373	UBX3	ORF|Uncharacterized	ORF	Ortholog(s) have endoplasmic reticulum localization
orf19.1596	FGR28	http://www.candidagenome.org/cgi-bin/locus.pl?locus=orf19.1596&organism=C_albicans_SC5314	FGR28	2.12586	5.11593	4.15751e-18	2.86537e-17	1.18507	4.55139	9.16613e-07	1.01514e-05	0.277261	6.2	0.169035	0.253687	0.452123	3.95108	0.166611	0.678668	-0.0208237	5.9282	0.972614	0.999405	0.456671	3.95836	0.216151	0.735421	-1.05266	5.49554	0.00586576	0.0357794	1.33836	5.98671	7.39794e-11	7.11768e-10	1.76518	5.37567	1.07029e-08	1.65297e-07	0.786991	4.67671	0.0284966	0.0941522		ORF|Verified	ORF	Protein lacking an ortholog in S. cerevisiae, transposon mutation affects filamentous growth, possibly an essential gene, disruptants not obtained by UAU1 method
orf19.1597	ABG1	http://www.candidagenome.org/cgi-bin/locus.pl?locus=orf19.1597&organism=C_albicans_SC5314	ABG1	-0.382631	7.50166	0.0946832	0.126739	-0.171985	7.71447	0.46683	0.620409	-0.0493012	7.49641	0.805306	0.859908	-0.052758	7.81414	0.884793	0.992184	0.199153	7.61187	0.586373	0.806108	-0.246601	7.72828	0.48578	0.898748	0.0632732	7.53813	0.859939	0.935525	-0.137387	7.72076	0.510673	0.620719	-0.0982273	7.84261	0.788153	0.872858	0.00850428	7.6789	0.983414	1	VOA1	ORF|Verified	ORF	Vacuolar membrane protein of yeast and hyphae, depletion causes abnormal vacuolar morphology, cell separation defect, sensitivity to cell wall perturbation, increased hyphal branching, essential gene, no mammalian homolog, Cyr1p-regulated
orf19.1598	ERG24	http://www.candidagenome.org/cgi-bin/locus.pl?locus=orf19.1598&organism=C_albicans_SC5314	ERG24	-1.03915	6.53687	2.2433e-07	6.2354e-07	-0.325252	6.92188	0.101206	0.212789	-0.210392	6.04628	0.262351	0.362236	-0.0963517	6.86827	0.765599	0.975585	-0.256971	6.00473	0.483994	0.737418	-0.112455	6.86524	0.730442	0.973221	0.258213	6.25594	0.447114	0.662098	-0.798959	6.57178	8.12084e-06	3.60779e-05	-0.965462	6.52067	0.00409922	0.0144602	-0.39174	6.70142	0.219858	0.41325	ERG24	ORF|Verified	ORF	C-14 sterol reductase, has a role in ergosterol biosynthesis, mutation confers increased sensitivity to dyclonine
orf19.1599	orf19.1599	http://www.candidagenome.org/cgi-bin/locus.pl?locus=orf19.1599&organism=C_albicans_SC5314	orf19.1599	NA	NA	NA	NA	NA	NA	NA	NA	2.10499	0.24878	0.00201289	0.00561348	NA	NA	NA	NA	NA	NA	NA	NA	NA	NA	NA	NA	NA	NA	NA	NA	0.544271	0.826275	0.221565	0.320396	-0.351385	0.527289	0.829808	0.901796	NA	NA	NA	NA		ORF|Dubious	ORF	Ortholog of Candida albicans WO-1 : CAWG_06018
orf19.1600	orf19.1600	http://www.candidagenome.org/cgi-bin/locus.pl?locus=orf19.1600&organism=C_albicans_SC5314	orf19.1600	-2.20872	4.00189	5.95085e-10	2.1218e-09	0.443915	5.01316	0.125096	0.249763	2.05499	4.09964	7.42798e-12	1.07941e-10	0.669692	4.84639	0.0850276	0.494801	1.55498	3.84738	0.00159646	0.0190495	0.514196	4.75872	0.223923	0.745199	1.67026	3.92304	0.000562728	0.00569995	-0.483042	5.15381	0.0545056	0.0981856	-0.820893	4.90293	0.0214128	0.0562096	-0.500083	4.84335	0.175427	0.351423		ORF|Uncharacterized	ORF	Has domain(s) with predicted DNA binding activity
orf19.1601	RPL3	http://www.candidagenome.org/cgi-bin/locus.pl?locus=orf19.1601&organism=C_albicans_SC5314	RPL3	-1.6433	11.8626	2.48481e-10	9.2103e-10	-1.12996	12.1218	5.55381e-06	5.12716e-05	-0.372891	10.8698	0.105245	0.17091	-0.410754	12.2424	0.296425	0.81955	-0.00221772	11.0001	0.995484	1	-0.462358	12.2261	0.221677	0.740989	0.304739	11.158	0.424836	0.642557	-0.758455	11.2803	0.000627971	0.00189206	-1.03991	11.699	0.0107353	0.0321235	-0.637641	11.7677	0.0714863	0.186392	RPL3	ORF|Verified	ORF	Putative ribosomal protein, large subunit, induced by ciclopirox olamine treatment, genes encoding cytoplasmic ribosomal subunits are downregulated upon phagocytosis by murine macrophages, Hap43p-induced gene
orf19.1604	orf19.1604	http://www.candidagenome.org/cgi-bin/locus.pl?locus=orf19.1604&organism=C_albicans_SC5314	orf19.1604	-0.235387	5.46762	0.291742	0.348516	0.241433	5.82976	0.272905	0.43243	-0.28494	5.44433	0.205871	0.298396	0.381744	5.94834	0.224825	0.748777	-0.183517	5.5759	0.630184	0.835313	-0.0170505	5.74679	0.972062	1	-0.61765	5.39021	0.0734409	0.216223	-0.640947	5.82356	0.00276889	0.00725085	-0.686782	5.93495	0.0340279	0.081565	-0.664032	5.52216	0.0492983	0.142576		ORF|Uncharacterized	ORF	Protein with a Gal4p-like DNA-binding domain
orf19.1605	PMS1	http://www.candidagenome.org/cgi-bin/locus.pl?locus=orf19.1605&organism=C_albicans_SC5314	PMS1	1.48227	5.91878	7.72626e-12	3.24738e-11	0.328119	5.29575	0.111471	0.2291	0.478196	6.95896	0.00959409	0.0220977	-0.0761473	4.99017	0.830023	0.986057	0.00915288	6.62959	0.974888	0.999405	0.367186	5.22064	0.255969	0.770902	-0.102562	6.56703	0.77847	0.893766	1.75749	6.73183	3.25444e-21	9.768e-20	1.67508	6.11025	1.01997e-07	1.25213e-06	1.17682	6.16639	0.000165111	0.0012494	PMS1	ORF|Uncharacterized	ORF	Putative DNA mismatch repair factor, ortholog of S. cerevisiae PMS1 which is an ATP-binding protein involved in DNA mismatch repair
orf19.1606	orf19.1606	http://www.candidagenome.org/cgi-bin/locus.pl?locus=orf19.1606&organism=C_albicans_SC5314	orf19.1606	1.74537	5.15054	2.79916e-15	1.55466e-14	0.649693	4.52103	0.00520109	0.0200337	-0.0218754	5.97665	0.925919	0.950974	0.389286	4.38187	0.231428	0.75558	0.0354101	6.00376	0.916548	0.974188	0.661764	4.54768	0.0554885	0.439654	-0.282174	5.85156	0.406605	0.628907	1.19349	5.67375	6.02417e-10	5.21956e-09	1.44931	5.55721	2.63077e-06	2.36276e-05	0.917547	5.43831	0.0047236	0.0221188		ORF|Uncharacterized	ORF	Predicted ORF in Assemblies 19, 20 and 21, Plc1p-regulated
orf19.1607	ALR1	http://www.candidagenome.org/cgi-bin/locus.pl?locus=orf19.1607&organism=C_albicans_SC5314	ALR1	0.25745	7.08643	0.287682	0.344072	0.379351	7.27133	0.079897	0.178113	0.102008	7.48494	0.659062	0.740177	0.279058	7.16322	0.458193	0.901096	0.234265	7.34431	0.57436	0.796569	0.351222	7.2107	0.353245	0.838796	0.121341	7.27971	0.745218	0.876441	0.104319	7.66192	0.605497	0.706362	0.122139	7.46857	0.772083	0.8615	0.000954161	7.45225	1	1	ALR1	ORF|Uncharacterized	ORF	Putative transporter of divalent cations, hyphal-induced expression, fungal-specific (no human or murine homolog)
orf19.1608	orf19.1608	http://www.candidagenome.org/cgi-bin/locus.pl?locus=orf19.1608&organism=C_albicans_SC5314	orf19.1608	1.07801	2.90354	0.000218673	0.000430881	2.61365	4.19969	1.18534e-19	6.4039e-18	2.30776	5.11643	6.89452e-30	6.79056e-28	2.18902	3.72281	8.12654e-09	3.57045e-07	1.29718	4.37467	0.00060481	0.00912242	-0.0771129	2.29893	0.904286	0.999879	-1.33725	3.09154	0.00312466	0.0222029	0.891827	5.61832	8.99161e-06	3.94712e-05	0.407225	4.74561	0.171184	0.287211	0.0866567	2.38947	0.896168	0.958769		ORF|Uncharacterized	ORF	Ortholog(s) have cytosol, nucleus localization
orf19.1609	orf19.1609	http://www.candidagenome.org/cgi-bin/locus.pl?locus=orf19.1609&organism=C_albicans_SC5314	orf19.1609	-2.59359	6.88233	1.00659e-21	8.97793e-21	-0.413858	7.58206	0.139278	0.269743	0.676797	5.68558	0.00249198	0.00679467	-0.269496	7.67085	0.528683	0.915006	0.486081	5.63115	0.185945	0.467105	-0.238185	7.68945	0.596622	0.942153	0.120484	5.42688	0.748502	0.877646	-1.3767	6.99554	2.75291e-09	2.16404e-08	-1.70826	7.02059	6.86857e-06	5.5664e-05	-2.05361	6.95521	6.15133e-07	9.38993e-06	KRI1	ORF|Uncharacterized	ORF	Ortholog(s) have role in endonucleolytic cleavage in ITS1 to separate SSU-rRNA from 5.8S rRNA and LSU-rRNA from tricistronic rRNA transcript (SSU-rRNA, 5.8S rRNA, LSU-rRNA) and nucleolus, spindle pole body localization
orf19.1610	orf19.1610	http://www.candidagenome.org/cgi-bin/locus.pl?locus=orf19.1610&organism=C_albicans_SC5314	orf19.1610	1.0755	3.07199	0.000375591	0.000720418	0.134312	2.63766	0.732023	0.829483	0.423954	3.94714	0.0615552	0.108725	-0.161987	2.51943	0.791769	0.97956	0.622961	4.02145	0.111697	0.353689	0.351538	2.74731	0.490288	0.900685	0.0346818	3.71249	0.930683	0.972708	1.49018	3.7403	7.19205e-09	5.28287e-08	1.92027	3.73224	5.34529e-07	5.65801e-06	0.857771	3.45669	0.0455726	0.134338		ORF|Uncharacterized	ORF	Putative protein of unknown function, transcription is activated in the presence of elevated CO2
orf19.1611	orf19.1611	http://www.candidagenome.org/cgi-bin/locus.pl?locus=orf19.1611&organism=C_albicans_SC5314	orf19.1611	-0.0549409	1.65436	0.860399	0.885812	2.26357	3.15167	1.91234e-11	4.16889e-10	2.201	3.17168	5.04771e-11	6.48469e-10	2.16044	2.91188	8.90857e-06	0.000222751	1.51584	2.68457	0.00734425	0.0598083	1.2971	2.31564	0.0115699	0.167488	1.23986	2.46281	0.055955	0.180814	0.0210538	4.0086	0.928613	0.957291	-0.474239	3.49653	0.248845	0.383274	0.158595	2.95731	0.807755	0.914316		ORF|Uncharacterized	ORF	Ortholog of Candida dubliniensis CD36 : CD36_82310, Candida tropicalis MYA-3404 : CTRG_02413 and Candida albicans WO-1 : CAWG_02558
orf19.1613	ILV2	http://www.candidagenome.org/cgi-bin/locus.pl?locus=orf19.1613&organism=C_albicans_SC5314	ILV2	-0.543337	8.56865	0.0262551	0.0387628	-0.704664	8.62334	0.00382459	0.015386	0.673948	8.87001	0.00197637	0.00552403	-0.490714	8.62112	0.177662	0.692521	1.23636	9.09837	0.00134866	0.0167402	-0.19605	8.75763	0.586706	0.937495	0.767285	8.78242	0.0322388	0.123971	0.957752	8.94606	7.68199e-06	3.43472e-05	1.21301	9.19042	0.00161777	0.00649613	0.497285	9.0006	0.151047	0.315982	ILV2	ORF|Verified	ORF	Putative acetolactate synthase, regulated by Gcn4p, induced by amino acid starvation (3-AT treatment), stationary phase enriched protein
orf19.1614	MEP1	http://www.candidagenome.org/cgi-bin/locus.pl?locus=orf19.1614&organism=C_albicans_SC5314	MEP1	-0.263392	5.22876	0.344681	0.40396	0.251281	5.60224	0.305646	0.467039	2.17736	6.7769	4.74546e-19	1.72196e-17	0.374034	5.71663	0.234092	0.757718	2.83643	7.2119	2.57749e-10	4.41681e-08	-0.0270811	5.51083	0.937089	1	2.059	6.55586	6.57463e-07	1.8622e-05	1.78611	7.0284	6.5187e-19	1.59734e-17	2.12855	7.40667	5.0198e-08	6.61933e-07	1.79448	6.72478	4.08508e-08	8.54809e-07	MEP3	ORF|Verified	ORF	Ammonium permease, Mep1p is more efficient ammonium permease than Mep2p, whereas Mep2p has additional regulatory role, 11 predicted transmembrane regions, low mRNA abundance, hyphal downregulated, late-stage biofilm-induced
orf19.1616	FGR23	http://www.candidagenome.org/cgi-bin/locus.pl?locus=orf19.1616&organism=C_albicans_SC5314	FGR23	-0.639439	2.10643	0.152425	0.195529	1.11937	3.15617	4.14941e-05	0.000310232	2.58924	3.78216	1.96187e-16	5.22463e-15	0.307413	2.73704	0.466212	0.901317	1.72645	3.44618	0.00132526	0.0165162	-0.448696	2.38709	0.347703	0.837296	-0.138578	2.34662	0.757976	0.882628	0.911558	4.24362	1.28002e-05	5.48466e-05	1.13267	3.62645	0.00544367	0.0183539	0.110927	2.29852	0.890685	0.957001		ORF|Verified	ORF	Biofilm- and planktonic growth-induced gene, transposon mutation affects filamentous growth, transcriptionally repressed by A1p and Alpha2p in white-phase cells, a-specific and induced by alpha factor, Hap43p-repressed
orf19.1617	orf19.1617	http://www.candidagenome.org/cgi-bin/locus.pl?locus=orf19.1617&organism=C_albicans_SC5314	orf19.1617	0.399081	4.26405	0.182552	0.22961	-0.743528	3.84458	0.0141907	0.045098	-0.847298	4.30074	0.00206427	0.00574127	-0.40364	4.12283	0.24397	0.767995	-0.474249	4.47574	0.266366	0.56043	-0.25889	4.2056	0.508257	0.909488	-0.407579	4.49796	0.36991	0.592268	0.412679	3.82243	0.150291	0.230789	0.305897	4.17654	0.367888	0.51236	0.271324	4.2911	0.522249	0.724764	YDR282C	ORF|Verified	ORF	Protein similar to S. cerevisiae Ydr282cp, transposon mutation affects filamentous growth, Hap43p-repressed gene
orf19.1618	GFA1	http://www.candidagenome.org/cgi-bin/locus.pl?locus=orf19.1618&organism=C_albicans_SC5314	GFA1	-0.0156492	8.81523	0.951303	0.961449	0.176637	9.03177	0.504897	0.653356	-0.307746	8.88253	0.191392	0.281419	0.219425	8.86862	0.559814	0.92918	-0.0998735	8.73953	0.798536	0.924754	0.672313	9.13611	0.0736205	0.500685	0.526433	9.07147	0.159716	0.358842	-0.376199	9.10266	0.104536	0.170948	-0.308443	8.93227	0.408685	0.55345	-0.0827728	9.46691	0.817902	0.919514	GFA1	ORF|Verified	ORF	Glucosamine-6-phosphate synthase, homotetrameric enzyme of chitin/hexosamine biosynthesis, inhibited by UDP-GlcNAc, FMDP, N-acyl peptide, kanosamine-6-P, functional homolog of S. cerevisiae Gfa1p, Cagrowth-phase regulated, catalytic Cys
orf19.1618.1	orf19.1618.1	http://www.candidagenome.org/cgi-bin/locus.pl?locus=orf19.1618.1&organism=C_albicans_SC5314	orf19.1618.1	-1.038	2.97117	0.00293708	0.00501081	-0.485077	3.22562	0.146229	0.279975	0.729916	3.01225	0.0205061	0.0424843	0.021406	3.51701	1	1	0.768536	2.9091	0.143723	0.411618	-0.210826	3.42126	0.700047	0.96466	0.537862	2.74384	0.318305	0.538881	0.291899	3.28407	0.33079	0.441405	-0.373381	3.45592	0.453507	0.595617	-0.322511	3.24591	0.493687	0.70013		ORF|Uncharacterized	ORF	Ortholog(s) have cytosol localization
orf19.1619	orf19.1619	http://www.candidagenome.org/cgi-bin/locus.pl?locus=orf19.1619&organism=C_albicans_SC5314	orf19.1619	1.18273	6.6519	8.26231e-08	2.40686e-07	0.203822	6.16983	0.360997	0.52329	-0.682347	7.04875	0.000844399	0.00259164	0.101898	5.93115	0.759824	0.974291	-0.414999	6.96305	0.248603	0.542221	0.19188	5.9845	0.589386	0.938134	-0.510453	6.92141	0.137384	0.325073	0.42757	6.65283	0.0417775	0.0781133	0.739156	6.50006	0.0310132	0.0760244	0.609492	6.4863	0.0846282	0.209933	CTK1	ORF|Uncharacterized	ORF	Putative kinase subunit of RNA polymerase II carboxy-terminal domain kinase I, possibly an essential gene, disruptants not obtained by UAU1 method
orf19.1620	orf19.1620	http://www.candidagenome.org/cgi-bin/locus.pl?locus=orf19.1620&organism=C_albicans_SC5314	orf19.1620	NA	NA	NA	NA	NA	NA	NA	NA	0.652691	1.00756	0.167842	0.252352	1.61326	0.595988	0.0318301	0.261403	NA	NA	NA	NA	NA	NA	NA	NA	NA	NA	NA	NA	-0.047184	1.20696	1	1	-0.907337	0.910604	0.249984	0.384743	-0.700381	0.658867	0.410782	0.623368		ORF|Uncharacterized	ORF	Predicted ORF in Assemblies 19, 20 and 21, transcription is induced in response to alpha pheromone in SpiderM medium
orf19.1621	GPA2	http://www.candidagenome.org/cgi-bin/locus.pl?locus=orf19.1621&organism=C_albicans_SC5314	GPA2	-0.241202	6.71607	0.265915	0.321206	-0.16716	6.87067	0.438499	0.595106	-0.130671	6.75213	0.51648	0.613939	0.138931	6.89085	0.677464	0.95447	-0.237429	6.70459	0.50893	0.754097	0.101054	6.8769	0.771477	0.985416	-0.094687	6.76578	0.799003	0.904447	-0.0828037	6.90787	0.678581	0.768458	-0.398568	6.87561	0.211704	0.337772	-0.169301	6.91792	0.623443	0.800709	GPA2	ORF|Verified	ORF	G-protein alpha subunit, regulates filamentous growth, involved in cAMP-mediated glucose signaling, reports differ on role in cAMP-PKA pathway, MAP kinase cascade, Gpr1p C terminus binds Gpa2p, regulates HWP1 and ECE1
orf19.1622	YCG1	http://www.candidagenome.org/cgi-bin/locus.pl?locus=orf19.1622&organism=C_albicans_SC5314	YCG1	-0.876723	6.18586	1.71782e-05	3.87595e-05	0.270199	6.81064	0.169175	0.310421	0.517711	6.18156	0.00466887	0.0117718	-0.0168062	6.5421	0.962332	1	0.137715	5.87294	0.701865	0.87756	0.0980974	6.60404	0.759576	0.979475	0.277231	5.94177	0.414179	0.635074	-0.502932	6.87255	0.00387245	0.00973231	-0.624611	6.36182	0.0553138	0.119922	-0.545838	6.48522	0.0850276	0.210584	YCG1	ORF|Uncharacterized	ORF	Putative condensin G
orf19.1623	CAP1	http://www.candidagenome.org/cgi-bin/locus.pl?locus=orf19.1623&organism=C_albicans_SC5314	CAP1	2.79078	8.04426	1.04247e-30	1.69506e-29	0.105905	6.23635	0.587613	0.723511	0.153851	9.15279	0.487957	0.588031	0.0187493	6.11848	0.951522	1	-0.367169	8.78973	0.405473	0.683953	0.294489	6.27118	0.342171	0.835166	-1.06101	8.52271	0.00447546	0.0291907	2.96489	8.58065	2.5769e-37	2.73982e-35	2.43665	7.90813	8.59711e-08	1.07231e-06	1.53524	7.44059	1.65442e-05	0.000171059	YAP1	ORF|Verified	ORF	AP-1 bZIP transcription, oxidative stress response, resistance, multidrug resistance, oxidative stress regulates nuclear localization, rescuesy complements S. cerevisiae yap1 mutant, oralpharyngeal candidasis-, human neutrophil-induced
orf19.1624	orf19.1624	http://www.candidagenome.org/cgi-bin/locus.pl?locus=orf19.1624&organism=C_albicans_SC5314	orf19.1624	-0.798973	6.5246	0.00388064	0.00648757	-0.392639	6.80174	0.137357	0.266937	0.0106708	6.29716	0.957262	0.975279	-0.597808	6.7005	0.074812	0.45925	-0.26512	6.09543	0.54437	0.775825	-0.294306	6.83333	0.409888	0.866196	-0.227418	6.111	0.617148	0.79489	-0.278027	6.62511	0.27762	0.384779	-0.438491	6.27219	0.147103	0.256102	-0.65479	6.46437	0.0676063	0.179119	MAK10	ORF|Uncharacterized	ORF	Ortholog(s) have peptide alpha-N-acetyltransferase activity, role in N-terminal protein amino acid acetylation and NatC complex localization
orf19.1624.1	orf19.1624.1	http://www.candidagenome.org/cgi-bin/locus.pl?locus=orf19.1624.1&organism=C_albicans_SC5314	orf19.1624.1	0.650428	2.12404	0.0767321	0.104839	-0.38989	1.73295	0.320016	0.481885	-1.50157	2.10858	2.41309e-05	0.000106193	-0.0182041	1.38438	1	1	-0.865299	2.26475	0.116263	0.3626	0.0844214	1.44975	0.918997	1	-1.19274	2.09239	0.0320533	0.123774	-0.35289	1.5806	0.340934	0.452152	0.476131	1.74644	0.402694	0.547242	0.103963	1.6143	1	1		ORF|Uncharacterized	ORF	Ortholog of C. parapsilosis CDC317 : CPAR2_405060 and Candida orthopsilosis Co 90-125 : CORT0C04470
orf19.1625	orf19.1625	http://www.candidagenome.org/cgi-bin/locus.pl?locus=orf19.1625&organism=C_albicans_SC5314	orf19.1625	-0.299162	7.02612	0.22853	0.280858	-0.598957	7.02177	0.0134057	0.0435616	-1.19391	6.61449	7.85361e-10	8.21781e-09	-0.537841	7.19422	0.117564	0.589414	-0.986921	6.73823	0.00536896	0.048283	-0.367416	7.27178	0.291352	0.79895	-1.00723	6.72986	0.00370375	0.0252903	-0.772547	6.52204	4.73791e-05	0.000183803	-0.762679	6.67617	0.0132388	0.0380418	-0.900871	6.77256	0.00435339	0.0207452		ORF|Verified	ORF	Putative ubiquinone oxidoreductase, repressed by nitric oxide, Hap43p-repressed
orf19.1626	orf19.1626	http://www.candidagenome.org/cgi-bin/locus.pl?locus=orf19.1626&organism=C_albicans_SC5314	orf19.1626	-2.15027	6.92002	2.88088e-23	2.83185e-22	-0.588888	7.47242	0.0106524	0.0364045	-0.159293	5.61723	0.401218	0.504982	-0.374204	7.49719	0.305576	0.829852	-0.0951783	5.67822	0.780245	0.915275	-0.452629	7.46881	0.220314	0.740989	-0.226303	5.61094	0.513372	0.718015	-1.5969	6.72683	1.22352e-15	2.14389e-14	-1.69397	6.79035	4.0397e-07	4.42082e-06	-1.70439	6.6877	5.32069e-07	8.32898e-06	DYS1	ORF|Uncharacterized	ORF	Ortholog(s) have transferase activity, transferring alkyl or aryl (other than methyl) groups activity, role in peptidyl-lysine modification to hypusine and cytosol, nucleus localization
orf19.1628	LAP41	http://www.candidagenome.org/cgi-bin/locus.pl?locus=orf19.1628&organism=C_albicans_SC5314	LAP41	1.64786	8.32818	1.28857e-10	4.9214e-10	0.187203	7.49362	0.440113	0.596057	-0.942111	8.7561	6.03677e-06	3.05034e-05	0.668666	7.40876	0.0643806	0.419628	-0.277764	8.88767	0.452144	0.714876	0.364385	7.23495	0.327369	0.823162	-0.0525788	8.98937	0.880179	0.946386	0.648893	8.102	0.0014113	0.00395757	1.02295	8.40493	0.00602307	0.0198557	1.5997	8.48978	3.05816e-05	0.00029214	APE1	ORF|Verified	ORF	Putative aminopeptidase yscI precursor, not essential for viability, protein present in exponential and stationary growth phase yeast cultures
orf19.163	orf19.163	http://www.candidagenome.org/cgi-bin/locus.pl?locus=orf19.163&organism=C_albicans_SC5314	orf19.163	-2.30727	5.84685	1.19461e-20	9.85754e-20	-1.19268	6.20842	1.01249e-07	1.38255e-06	0.124434	4.5705	0.582034	0.672036	-0.568444	6.55332	0.0560289	0.387383	0.788586	5.06536	0.0260603	0.141146	-0.687236	6.51461	0.0314883	0.32449	0.675421	4.99128	0.0773121	0.223072	-0.869571	5.29717	1.89849e-05	7.93418e-05	-0.86637	5.97929	0.00404103	0.0143149	-0.811674	5.85469	0.0167132	0.0618649	PAN6	ORF|Uncharacterized	ORF	Ortholog(s) have pantoate-beta-alanine ligase activity, role in pantothenate biosynthetic process and cytosol, nucleus localization
orf19.1630	orf19.1630	http://www.candidagenome.org/cgi-bin/locus.pl?locus=orf19.1630&organism=C_albicans_SC5314	orf19.1630	-0.652265	6.56222	0.0052033	0.00853149	-0.185475	6.87792	0.399747	0.560638	0.346467	6.60987	0.115159	0.184213	0.0720592	6.88996	0.840118	0.986445	0.343507	6.43916	0.353772	0.642644	0.253651	6.99335	0.482343	0.898744	0.600228	6.58605	0.102615	0.269672	0.00411021	6.94443	0.982569	0.992058	-0.357376	6.86456	0.293709	0.434938	-0.234169	7.07882	0.495063	0.701374	PSP2	ORF|Uncharacterized	ORF	Ortholog(s) have cytoplasm localization
orf19.1631	ERG6	http://www.candidagenome.org/cgi-bin/locus.pl?locus=orf19.1631&organism=C_albicans_SC5314	ERG6	-2.88529	7.84502	5.44012e-20	4.26835e-19	-1.13655	8.31734	4.51264e-05	0.000333377	0.237734	6.13469	0.311564	0.414594	-0.398973	8.28821	0.293697	0.815483	1.0615	6.53906	0.0275294	0.146278	-0.157047	8.40296	0.687011	0.96182	1.80112	7.06857	0.000159992	0.00206504	-1.38158	7.27399	4.41597e-10	3.90711e-09	-1.11615	7.72651	0.0135086	0.0387262	-0.581951	8.1352	0.166158	0.337473	ERG6	ORF|Verified	ORF	Delta(24)-sterol C-methyltransferase, converts zymosterol to fecosterol, ergosterol biosynthesis, mutation confers nystatin resistance, Hap43, GlcNAc-, fluconazole-induced, upregulated in azole-resistant strain
orf19.1632	orf19.1632	http://www.candidagenome.org/cgi-bin/locus.pl?locus=orf19.1632&organism=C_albicans_SC5314	orf19.1632	1.56697	5.9067	5.26783e-10	1.88938e-09	0.390159	5.2541	0.0914648	0.197404	-1.13385	6.2413	8.27378e-07	5.03815e-06	0.675931	5.41511	0.0245095	0.213841	-1.46816	6.23974	0.000168013	0.00331959	0.0428894	5.07093	0.899623	0.999879	-1.26141	6.29503	0.00262816	0.0196326	0.16086	5.68037	0.428736	0.541486	-0.403363	5.63113	0.160616	0.273808	0.49275	5.43321	0.181781	0.360515		ORF|Uncharacterized	ORF	Ortholog(s) have cytosol, nucleus localization
orf19.1633	UTP4	http://www.candidagenome.org/cgi-bin/locus.pl?locus=orf19.1633&organism=C_albicans_SC5314	UTP4	-2.82629	7.40435	2.58791e-28	3.53506e-27	-0.548792	8.07768	0.039589	0.103783	-0.0988475	5.57706	0.634531	0.718872	-0.283377	7.94318	0.454012	0.900991	-0.530393	5.23034	0.165007	0.437442	-0.463882	7.8719	0.218953	0.739986	-0.309496	5.31821	0.372953	0.596063	-2.25043	7.21878	1.0953e-22	3.65468e-21	-2.88161	7.08325	6.17516e-13	2.7453e-11	-2.44092	6.94096	2.82814e-12	1.95491e-10	UTP4	ORF|Verified	ORF	Putative U3 snoRNA-associated protein, Hap43p-induced gene, physically interacts with TAP-tagged Nop1p
orf19.1634	orf19.1634	http://www.candidagenome.org/cgi-bin/locus.pl?locus=orf19.1634&organism=C_albicans_SC5314	orf19.1634	1.24457	5.71066	5.2801e-10	1.89266e-09	0.275301	5.22823	0.170081	0.311511	-0.387144	6.24243	0.0300908	0.0586965	0.187921	5.08431	0.540041	0.921185	-0.147801	6.25322	0.668175	0.858429	0.450684	5.23201	0.154216	0.66546	-0.0622598	6.28922	0.857992	0.934186	0.708796	5.90784	7.02887e-05	0.000264817	0.986999	5.85061	0.000729666	0.00327902	0.858269	6.00993	0.00484922	0.0226174		ORF|Uncharacterized	ORF	Has domain(s) with predicted fatty-acyl-CoA binding activity
orf19.1635	RPL12	http://www.candidagenome.org/cgi-bin/locus.pl?locus=orf19.1635&organism=C_albicans_SC5314	RPL12	-1.97955	11.4364	2.01067e-13	9.62488e-13	-1.01735	11.8067	6.27753e-05	0.000445232	0.0091902	10.361	0.969193	0.98243	-0.446183	11.9841	0.277515	0.797192	0.416438	10.5789	0.34542	0.633065	-0.593781	11.9274	0.124153	0.620673	0.602399	10.6844	0.100941	0.266911	-0.824269	11.0156	0.000176381	0.000605603	-0.978594	11.4366	0.0310304	0.0760367	-0.608151	11.4023	0.0778171	0.197659	RPL12A	ORF|Uncharacterized	ORF	Ribosomal protein L12, 60S ribosomal subunit, downregulated by human whole blood or polymorphonuclear cells, genes encoding cytoplasmic ribosomal subunits are downregulated upon phagocytosis by macrophage, Tbf1p-activated, Hap43p-induced
orf19.1636	STE50	http://www.candidagenome.org/cgi-bin/locus.pl?locus=orf19.1636&organism=C_albicans_SC5314	STE50	-0.345311	4.921	0.106408	0.141156	0.48602	5.46597	0.0168405	0.0519513	0.585759	5.29432	0.00261413	0.00708017	0.564552	5.36039	0.0558684	0.386989	0.199642	5.03735	0.591243	0.809628	0.292564	5.21102	0.351287	0.837933	0.409876	5.15552	0.247218	0.466382	-0.119192	5.78807	0.502699	0.613759	-0.512896	5.48293	0.0830878	0.165009	0.0101553	5.43287	0.982572	1	STE50	ORF|Uncharacterized	ORF	Protein with sterile alpha motif (SAM) and Ras-associated domain (RAD), similar to S. cerevisiae Rad50p, which is involved in signal transduction via interaction with and regulation of MAPKKK
orf19.1637	orf19.1637	http://www.candidagenome.org/cgi-bin/locus.pl?locus=orf19.1637&organism=C_albicans_SC5314	orf19.1637	1.70707	5.81913	1.452e-17	9.47942e-17	0.584964	5.17845	0.00389653	0.0156289	-0.269473	6.52238	0.12355	0.195618	0.41515	4.91345	0.199284	0.722001	0.0347624	6.5873	0.918235	0.975065	0.829237	5.1675	0.0095334	0.143473	0.174198	6.6524	0.599329	0.781645	0.979824	6.16091	3.63364e-08	2.41716e-07	1.49104	6.13298	7.80772e-06	6.24617e-05	1.26353	6.3581	5.59612e-05	0.000483162		ORF|Uncharacterized	ORF	Ortholog(s) have cytosol, nucleus localization
orf19.1638	orf19.1638	http://www.candidagenome.org/cgi-bin/locus.pl?locus=orf19.1638&organism=C_albicans_SC5314	orf19.1638	0.959173	5.64465	3.77558e-06	9.18526e-06	0.408725	5.42455	0.0556789	0.136087	-0.0924089	6.22352	0.647027	0.729964	0.0812441	5.18398	0.80234	0.982961	0.114059	6.2213	0.746008	0.899379	0.165354	5.23569	0.615965	0.944055	-0.144533	6.09273	0.667712	0.831378	0.580104	6.08971	0.00210625	0.00567547	1.03425	5.92993	0.000841868	0.00372409	0.749187	5.80956	0.0176904	0.0644419		ORF|Uncharacterized	ORF	Has domain(s) with predicted zinc ion binding activity, role in ER to Golgi vesicle-mediated transport, intracellular protein transport and COPII vesicle coat localization
orf19.1639	orf19.1639	http://www.candidagenome.org/cgi-bin/locus.pl?locus=orf19.1639&organism=C_albicans_SC5314	orf19.1639	0.585081	0.654458	0.268119	0.323547	2.19584	1.52873	6.24859e-08	8.78337e-07	2.11777	2.14191	1.42606e-08	1.21716e-07	1.33465	0.83142	0.0462729	0.342509	0.966406	1.4035	0.17957	0.459137	1.97437	1.21372	0.00290112	0.0621084	1.40332	1.59603	0.0273319	0.109363	0.630748	2.57558	0.0200574	0.0412254	0.451389	1.58752	0.504147	0.643918	0.299967	1.99205	0.552514	0.748583		ORF|Uncharacterized	ORF	Has domain(s) with predicted oxidoreductase activity and role in oxidation-reduction process
orf19.164	orf19.164	http://www.candidagenome.org/cgi-bin/locus.pl?locus=orf19.164&organism=C_albicans_SC5314	orf19.164	1.29771	4.70945	7.65275e-07	2.01187e-06	1.1053	4.7117	3.38541e-05	0.000259673	0.425818	5.67726	0.0228041	0.0465762	0.516925	4.45034	0.140347	0.632898	0.400579	5.62316	0.25848	0.550608	1.12377	4.83346	0.00329299	0.0686641	0.617006	5.74382	0.0659851	0.202051	0.737449	5.71965	0.000142374	0.000500344	1.10477	5.43654	0.000242046	0.00126809	0.767639	5.8024	0.0205471	0.0729405	LPX1	ORF|Uncharacterized	ORF	Ortholog(s) have lipase activity and peroxisomal matrix localization
orf19.1641	orf19.1641	http://www.candidagenome.org/cgi-bin/locus.pl?locus=orf19.1641&organism=C_albicans_SC5314	orf19.1641	1.81227	1.69	2.20674e-06	5.51912e-06	2.80784	2.70368	1.12258e-17	5.12837e-16	1.64271	3.64509	7.14321e-11	8.91823e-10	1.89429	2.15173	8.99132e-05	0.00181926	0.978717	3.16444	0.0261236	0.141365	0.412298	1.35404	0.505748	0.908451	-0.505775	2.39123	0.387832	0.609729	0.77589	4.03599	0.000407303	0.00128457	0.768361	3.30736	0.0419847	0.0961061	0.824483	1.94935	0.132976	0.289173		ORF|Uncharacterized	ORF	Ortholog(s) have cytosol, nucleus localization
orf19.1642	orf19.1642	http://www.candidagenome.org/cgi-bin/locus.pl?locus=orf19.1642&organism=C_albicans_SC5314	orf19.1642	-4.18658	5.97672	2.2686e-48	1.54596e-46	-0.313507	6.84862	0.159346	0.298043	1.07715	3.6097	0.000471965	0.00155196	0.107814	6.82618	0.750671	0.974186	1.10398	3.41852	0.0609047	0.248001	-0.637911	6.49649	0.0616002	0.461812	1.3268	3.56604	0.00954209	0.0518636	-2.66281	6.06293	1.50052e-30	9.50785e-29	-3.12929	6.14133	8.47066e-13	3.56225e-11	-2.14809	5.51787	4.16903e-09	1.11999e-07	LOC1	ORF|Uncharacterized	ORF	Hap43p-induced gene, ortholog of S. cerevisiae LOC1, a nuclear protein involved in asymmetric localization of ASH1 mRNA in S. cerevisiae
orf19.1643	orf19.1643	http://www.candidagenome.org/cgi-bin/locus.pl?locus=orf19.1643&organism=C_albicans_SC5314	orf19.1643	-1.01965	6.12653	1.01497e-07	2.92855e-07	-0.0453529	6.63697	0.828234	0.894119	0.405849	5.97333	0.0310687	0.0603112	0.166311	6.70746	0.593154	0.93819	0.219371	5.80269	0.537921	0.772067	-0.294557	6.4917	0.347767	0.837296	0.602069	6.01169	0.0557721	0.180814	-0.44544	6.57272	0.0181175	0.0378711	-0.905985	6.5125	0.00604391	0.0199033	-0.0191571	6.40319	0.953404	0.990767	PCP1	ORF|Uncharacterized	ORF	Ortholog(s) have serine-type endopeptidase activity, role in regulation of mitochondrion organization, signal peptide processing and mitochondrial inner membrane localization
orf19.1646	orf19.1646	http://www.candidagenome.org/cgi-bin/locus.pl?locus=orf19.1646&organism=C_albicans_SC5314	orf19.1646	-2.96096	7.08089	5.86456e-32	1.06493e-30	-0.0149497	8.00596	0.953742	0.975086	0.432366	5.41226	0.0394049	0.0737579	-0.0721805	7.74399	0.842863	0.986445	-0.371028	4.9113	0.306618	0.601949	-0.116058	7.72888	0.771269	0.985358	0.264235	5.22754	0.523454	0.724217	-2.39154	7.41496	3.9594e-30	2.43503e-28	-3.03991	6.98087	6.62426e-17	7.77913e-15	-2.31191	7.01278	2.66023e-08	6.03903e-07	MRD1	ORF|Uncharacterized	ORF	Ortholog(s) have role in endonucleolytic cleavage in 5'-ETS of tricistronic rRNA transcript (SSU-rRNA, 5.8S rRNA and LSU-rRNA), more
orf19.1647	orf19.1647	http://www.candidagenome.org/cgi-bin/locus.pl?locus=orf19.1647&organism=C_albicans_SC5314	orf19.1647	0.687164	2.66842	0.0184937	0.0279641	0.959503	2.96156	0.000414981	0.00233117	0.72547	3.61814	0.00253354	0.00689199	0.731024	2.63735	0.082308	0.48557	0.303413	3.29654	0.544494	0.775825	1.10953	2.86339	0.00831197	0.128204	0.739312	3.53005	0.109935	0.281888	0.580089	3.79118	0.0101127	0.0226641	0.488947	3.29849	0.248827	0.383274	0.59161	3.68656	0.159361	0.328549	MUM3	ORF|Uncharacterized	ORF	Ortholog(s) have role in ascospore wall assembly
orf19.1648	RAD50	http://www.candidagenome.org/cgi-bin/locus.pl?locus=orf19.1648&organism=C_albicans_SC5314	RAD50	1.54095	7.82394	5.38074e-10	1.92532e-09	0.621174	7.32401	0.00815792	0.0292808	0.0823972	8.66599	0.719913	0.791471	0.246095	7.13637	0.48687	0.90714	-0.0426953	8.71643	0.913324	0.973444	0.787209	7.45869	0.033545	0.338231	0.107537	8.78823	0.76939	0.889816	1.12676	8.43248	9.75067e-07	5.15733e-06	1.41568	8.23264	0.000351757	0.0017656	1.08228	8.51473	0.00371699	0.0182789	RAD50	ORF|Verified	ORF	Putative DNA double-strand break repair factor, involved in response to oxidative stress and drug resistance
orf19.1649	RNA1	http://www.candidagenome.org/cgi-bin/locus.pl?locus=orf19.1649&organism=C_albicans_SC5314	RNA1	-0.597176	8.21387	0.0101121	0.0158745	-0.455031	8.39047	0.0540214	0.132978	-0.390448	7.92288	0.0473504	0.086313	-0.427268	8.42488	0.234589	0.758255	-0.318803	8.00728	0.376788	0.660179	-0.408199	8.4394	0.264909	0.778467	-0.215453	8.05016	0.541592	0.736815	-0.411213	8.11806	0.0418237	0.0781764	-0.375205	8.1241	0.303059	0.444972	-0.242759	8.17852	0.480069	0.688114	RNA1	ORF|Uncharacterized	ORF	Putative GTPase-activating protein, protein level decreases in stationary phase cultures
orf19.1650	TOM6	http://www.candidagenome.org/cgi-bin/locus.pl?locus=orf19.1650&organism=C_albicans_SC5314	TOM6	-0.490756	6.92984	0.159147	0.203334	-0.517359	7.03135	0.109108	0.225437	-0.34705	6.72468	0.264429	0.364375	-0.201195	7.14571	0.698729	0.95989	-0.280239	6.94109	0.58047	0.802808	-0.0832223	7.19967	0.858353	0.993663	0.12817	7.13717	0.775166	0.892329	-0.18982	6.8176	0.497715	0.609502	-0.243656	7.01754	0.635239	0.756115	0.077408	7.27088	0.831251	0.926255	TOM6	ORF|Uncharacterized	ORF	Predicted component of the TOM (translocase of outer membrane) complex, involved in protein import into mitochondria
orf19.1651	orf19.1651	http://www.candidagenome.org/cgi-bin/locus.pl?locus=orf19.1651&organism=C_albicans_SC5314	orf19.1651	-0.683786	1.33859	0.193849	0.241913	0.269405	1.67429	0.529513	0.673568	0.536772	1.38533	0.331413	0.434301	0.266673	1.79994	0.609791	0.941	-0.72127	0.825378	0.328698	0.622629	-0.404951	1.55888	0.558073	0.92683	0.409416	1.13625	0.7977	0.904267	-0.297143	1.81652	0.507075	0.617647	-1.85481	1.51626	0.00327597	0.0119447	-0.0237625	1.44264	1	1		ORF|Uncharacterized	ORF	Ortholog of Candida dubliniensis CD36 : CD36_81960, Candida tropicalis MYA-3404 : CTRG_02378 and Candida albicans WO-1 : CAWG_02525
orf19.1652	POX1-3	http://www.candidagenome.org/cgi-bin/locus.pl?locus=orf19.1652&organism=C_albicans_SC5314	POX1-3	-1.01554	7.0399	4.97002e-06	1.19096e-05	0.559265	7.88333	0.0182934	0.0557688	0.661794	7.03923	0.000324341	0.00111436	0.398527	7.83906	0.278764	0.798638	0.740223	7.07055	0.032947	0.165244	0.869004	8.13123	0.022093	0.264321	1.22618	7.38952	0.000716919	0.00695365	-0.789031	7.95532	7.93207e-05	0.000294077	-0.660322	7.83845	0.0715078	0.146838	-0.591554	8.31053	0.108934	0.253081	POX1	ORF|Uncharacterized	ORF	Predicted acyl-CoA oxidase, farnesol regulated, stationary phase enriched protein
orf19.1653	orf19.1653	http://www.candidagenome.org/cgi-bin/locus.pl?locus=orf19.1653&organism=C_albicans_SC5314	orf19.1653	2.03016	6.04015	4.73157e-20	3.73173e-19	0.175895	4.92468	0.433829	0.590656	-0.690909	6.64918	0.000241361	0.000853846	0.348887	5.02932	0.263201	0.789644	-0.34542	6.62325	0.306722	0.601949	0.034415	4.87013	0.928386	1	-0.890791	6.40251	0.0108067	0.0568978	1.28438	5.94268	1.15195e-11	1.25214e-10	1.24235	6.03626	4.286e-05	0.000280506	1.06009	5.57735	0.00146214	0.00842237		ORF|Uncharacterized	ORF	Has domain(s) with predicted integral to membrane localization
orf19.1654	orf19.1654	http://www.candidagenome.org/cgi-bin/locus.pl?locus=orf19.1654&organism=C_albicans_SC5314	orf19.1654	0.645429	5.81761	0.00189621	0.0033095	-0.00132412	5.57452	0.988692	0.996667	-1.01232	5.89566	5.65787e-08	4.4049e-07	-0.0191381	5.4546	0.970277	1	-0.585481	6.05807	0.0888389	0.311214	-0.0436448	5.44529	0.906525	0.999879	-0.883311	5.94108	0.00514599	0.0323901	-0.242168	5.62157	0.231367	0.331206	0.275449	5.69403	0.344679	0.488786	0.0487462	5.53426	0.880506	0.950996		ORF|Uncharacterized	ORF	Predicted ORF in Assemblies 19, 20 and 21, increased expression in response to prostaglandins
orf19.1655	PXP2	http://www.candidagenome.org/cgi-bin/locus.pl?locus=orf19.1655&organism=C_albicans_SC5314	PXP2	1.89328	3.66686	2.63706e-10	9.74636e-10	2.61743	4.37411	9.86975e-21	5.89623e-19	1.01149	5.13315	4.75728e-07	3.06776e-06	1.49627	3.58966	0.000258064	0.00454829	0.700795	5.02091	0.0526568	0.224658	2.80967	4.64739	9.78527e-10	1.83277e-07	0.995832	5.20477	0.00648604	0.0385632	0.420246	5.51114	0.027293	0.053942	1.18208	4.94349	0.000284073	0.00146122	0.203116	5.62271	0.587163	0.776321		ORF|Uncharacterized	ORF	Putative acyl-CoA oxidase, enzyme of fatty acid beta-oxidation, induced during macrophage infection, expression is opaque specific, has putative peroxisome targeting signal
orf19.1655.3	orf19.1655.3	http://www.candidagenome.org/cgi-bin/locus.pl?locus=orf19.1655.3&organism=C_albicans_SC5314	orf19.1655.3	0.938164	6.40667	0.000103055	0.000211302	-0.292117	5.84614	0.324493	0.487327	-1.10202	6.57186	1.53355e-05	7.11258e-05	0.0572966	5.87008	0.864423	0.988855	-0.638736	6.49748	0.096082	0.324251	-0.221713	5.74232	0.525068	0.916552	-0.969198	6.37462	0.0353863	0.131928	0.255888	5.98239	0.396905	0.509472	0.223552	6.11641	0.526959	0.663656	0.218258	5.81926	0.626104	0.802694	PMP3	ORF|Uncharacterized	ORF	Ortholog(s) have role in cation transport, regulation of membrane potential and plasma membrane localization
orf19.1656	orf19.1656	http://www.candidagenome.org/cgi-bin/locus.pl?locus=orf19.1656&organism=C_albicans_SC5314	orf19.1656	0.501547	4.3376	0.0637181	0.0882911	0.833984	4.66282	0.000480415	0.00265553	0.133233	4.86743	0.561493	0.653382	0.449103	4.36683	0.202544	0.725543	-0.127871	4.68793	0.777231	0.914328	0.862288	4.62235	0.0233346	0.269093	0.479112	4.99268	0.199324	0.412818	-0.0772476	5.13313	0.71957	0.802179	0.0186725	4.69535	0.970162	0.989763	0.267384	5.20361	0.445915	0.656127		ORF|Uncharacterized	ORF	Hap43p-repressed gene
orf19.1658	orf19.1658	http://www.candidagenome.org/cgi-bin/locus.pl?locus=orf19.1658&organism=C_albicans_SC5314	orf19.1658	1.46484	7.2467	7.19376e-08	2.1108e-07	0.264102	6.59445	0.330008	0.492633	-0.0547348	8.00163	0.842646	0.891191	0.318709	6.29851	0.308771	0.830481	-0.0150459	7.66909	0.970497	0.99927	0.232693	6.2582	0.514938	0.911195	-0.337367	7.51542	0.383802	0.606224	1.2817	7.65019	6.75786e-06	3.04104e-05	1.18761	7.26083	0.00181456	0.00717523	1.01007	7.03342	0.00921152	0.0388678	PAL1	ORF|Uncharacterized	ORF	Ortholog(s) have cell cortex, cellular bud neck, mating projection tip localization
orf19.1659	ALG8	http://www.candidagenome.org/cgi-bin/locus.pl?locus=orf19.1659&organism=C_albicans_SC5314	ALG8	-0.553894	5.3408	0.0482968	0.0683115	0.0107646	5.70807	0.98662	0.995593	0.261934	5.38599	0.304757	0.407722	-0.290309	5.56282	0.397852	0.871143	0.0311482	5.1584	0.928129	0.977836	-0.3556	5.53903	0.321025	0.820287	0.330195	5.30812	0.463523	0.676197	-0.183188	5.79043	0.519369	0.628614	-0.249555	5.39079	0.459001	0.600551	0.153324	5.50083	0.692829	0.847928	ALG8	ORF|Uncharacterized	ORF	Putative glucosyltransferase involved in cell wall mannan biosynthesis, transcription is elevated in nik1 and sln1 homozygous null mutants, but not in the chk1 null mutant, possibly an essential gene, disruptants not obtained by UAU1 method
orf19.166	ASG1	http://www.candidagenome.org/cgi-bin/locus.pl?locus=orf19.166&organism=C_albicans_SC5314	ASG1	-0.56517	6.3789	0.0500808	0.0706373	-0.255014	6.62819	0.351068	0.512979	0.224799	6.41024	0.349506	0.452657	-0.208531	6.61207	0.571415	0.931467	0.2021	6.38148	0.611987	0.822695	-0.245615	6.60291	0.520536	0.914609	-0.401437	6.08648	0.336028	0.557586	0.0324865	6.67515	0.876184	0.921889	-0.0527153	6.58198	0.868991	0.927684	-0.569924	6.29907	0.0729651	0.189401	ASG1	ORF|Verified	ORF	Gal4p family zinc-finger transcription factor with similarity to S. cerevisiae Asg1p
orf19.1661	DBP5	http://www.candidagenome.org/cgi-bin/locus.pl?locus=orf19.1661&organism=C_albicans_SC5314	DBP5	-0.804229	7.9072	0.00345655	0.00582819	0.0736875	8.4082	0.790373	0.869131	0.59536	8.00096	0.00854443	0.0199884	-0.287637	8.34575	0.492884	0.910428	0.400882	7.9511	0.333054	0.625453	0.10343	8.53938	0.803985	0.987145	0.724434	8.13989	0.0641114	0.199002	-0.15838	8.52892	0.483616	0.595548	-0.0783636	8.26096	0.856745	0.919376	-0.0922234	8.61868	0.818347	0.919538	DBP5	ORF|Uncharacterized	ORF	Ortholog(s) have RNA helicase activity, RNA-dependent ATPase activity, inositol hexakisphosphate binding activity and role in mRNA export from nucleus, translational termination
orf19.1662	orf19.1662	http://www.candidagenome.org/cgi-bin/locus.pl?locus=orf19.1662&organism=C_albicans_SC5314	orf19.1662	-2.38026	7.16702	7.97847e-21	6.65604e-20	-0.791038	7.6867	0.00136822	0.00651397	0.524576	6.05145	0.0171309	0.0363907	-0.488186	7.85215	0.17868	0.693413	0.464028	6.18918	0.209458	0.493308	-0.692259	7.77587	0.054591	0.437881	0.421387	6.16381	0.237298	0.456094	-0.944952	7.00682	4.89799e-06	2.26753e-05	-1.20596	7.20962	0.00147582	0.00602328	-1.00327	7.04859	0.00413755	0.0199641	MRP1	ORF|Uncharacterized	ORF	Ortholog(s) have structural constituent of ribosome activity and mitochondrial small ribosomal subunit localization
orf19.1663	MNT2	http://www.candidagenome.org/cgi-bin/locus.pl?locus=orf19.1663&organism=C_albicans_SC5314	MNT2	-2.87762	5.93948	6.65491e-24	6.79495e-23	-0.0974802	6.81821	0.703503	0.808688	1.79228	5.28386	3.091e-14	6.35087e-13	0.0497834	6.57507	0.878225	0.991733	1.39603	4.76695	0.000478507	0.00761697	-0.208971	6.4593	0.557001	0.926811	1.81473	5.06329	1.76462e-05	0.000324203	-0.859147	6.56818	7.59949e-05	0.000283086	-1.34925	6.18958	4.03504e-05	0.000266604	-0.628149	6.14807	0.069283	0.182149	KRE2	ORF|Verified	ORF	Alpha-1,2-mannosyl transferase, adds third mannose during cell-wall mannoprotein biosynthesis, partially redundant with Mnt1p, role in adherence and virulence, expressed in yeast-form and hyphal cells, fungal-specific, Hap43p-induced
orf19.1664	orf19.1664	http://www.candidagenome.org/cgi-bin/locus.pl?locus=orf19.1664&organism=C_albicans_SC5314	orf19.1664	0.935462	5.28922	6.15591e-05	0.00013018	0.667047	5.24197	0.00617103	0.0231246	-0.548839	5.64556	0.00388574	0.0100263	0.60141	5.35522	0.0396325	0.308119	-0.684567	5.58023	0.0530689	0.225802	-0.280574	4.90641	0.401038	0.86373	-1.47628	5.32516	1.67781e-05	0.000311057	-0.161736	5.6204	0.437852	0.551204	-0.451237	5.52131	0.129445	0.232113	-0.305271	4.69589	0.358472	0.570922		ORF|Uncharacterized	ORF	Protein of unknown function, expression downregulated in an ssr1 null mutant
orf19.1665	MNT1	http://www.candidagenome.org/cgi-bin/locus.pl?locus=orf19.1665&organism=C_albicans_SC5314	MNT1	-1.64054	9.24842	1.34952e-10	5.14771e-10	-0.492557	9.73752	0.0442506	0.113279	0.242775	8.55638	0.265221	0.365166	-0.130172	9.6808	0.73349	0.970086	0.373477	8.56195	0.341644	0.631352	-0.00670526	9.74774	0.985987	1	1.01838	8.95551	0.00584154	0.0357028	-0.781883	9.29561	0.000214552	0.000719723	-0.899171	9.34122	0.02141	0.0562096	-0.331169	9.66347	0.349064	0.56006	KTR1	ORF|Verified	ORF	Alpha-1,2-mannosyl transferase, adds second mannose during cell-wall mannoprotein biosynthesis, required for wild-type virulence and adherence to epithelial cells, predicted type II Golgi membrane protein, fungal-specific, Hap43p-induced
orf19.1666	orf19.1666	http://www.candidagenome.org/cgi-bin/locus.pl?locus=orf19.1666&organism=C_albicans_SC5314	orf19.1666	-1.43495	4.48189	3.30527e-06	8.08977e-06	-0.114563	5.05598	0.737157	0.83287	1.1494	4.49321	3.32658e-06	1.77637e-05	-0.105036	5.19975	0.775433	0.978485	1.09775	4.43479	0.0154063	0.0985905	0.19253	5.35528	0.627118	0.945107	1.17409	4.47665	0.00637227	0.0381101	-0.0566111	5.12752	0.815149	0.877842	-0.345901	5.0998	0.336889	0.481138	-0.509912	5.30436	0.146145	0.308249	DIG2	ORF|Uncharacterized	ORF	Predicted ORF in Assemblies 19, 20 and 21, transcription is induced in response to alpha pheromone in SpiderM medium
orf19.1667	orf19.1667	http://www.candidagenome.org/cgi-bin/locus.pl?locus=orf19.1667&organism=C_albicans_SC5314	orf19.1667	0.870443	4.90586	0.000113316	0.000230934	0.502101	4.80643	0.0275217	0.0769542	0.094541	5.55333	0.619135	0.706331	0.341359	4.7379	0.313227	0.832816	-0.0949329	5.3871	0.806327	0.927872	0.121832	4.63956	0.760842	0.980276	-0.177493	5.34371	0.59322	0.777257	0.587531	5.50624	0.00318881	0.00824882	0.420437	5.22308	0.220221	0.34797	0.614182	5.09814	0.0724312	0.188413		ORF|Uncharacterized	ORF	Hap43p-repressed gene
orf19.1667.1	orf19.1667.1	http://www.candidagenome.org/cgi-bin/locus.pl?locus=orf19.1667.1&organism=C_albicans_SC5314	orf19.1667.1	0.0764911	2.97275	0.811657	0.845243	-0.0857008	3.03515	0.86191	0.91696	0.153794	3.34493	0.668052	0.746894	0.270265	2.87576	0.574719	0.931467	0.217318	3.33408	0.702612	0.87756	-0.0170526	2.72615	1	1	0.359113	3.42117	0.48759	0.694471	0.450367	3.37248	0.127109	0.201199	0.415013	3.30546	0.431541	0.576006	0.89265	3.28883	0.0666938	0.177674	COA4	ORF|Uncharacterized	ORF	Ortholog(s) have role in mitochondrial respiratory chain complex IV assembly and mitochondrial intermembrane space, nucleus localization
orf19.1668	orf19.1668	http://www.candidagenome.org/cgi-bin/locus.pl?locus=orf19.1668&organism=C_albicans_SC5314	orf19.1668	0.256657	5.4356	0.223449	0.275171	0.0919665	5.46371	0.67212	0.786088	0.127235	5.83353	0.475926	0.576894	0.113037	5.4568	0.713708	0.965087	0.0209335	5.81003	0.952678	0.990573	0.0494176	5.43269	0.887603	0.998353	0.0174102	5.79897	0.95778	0.98628	0.416303	5.88882	0.022715	0.0460095	0.283497	5.76894	0.346542	0.490807	0.396826	5.74238	0.188325	0.369426	SCM3	ORF|Uncharacterized	ORF	Protein of unknown function, expression downregulated in an ssr1 null mutant
orf19.1669	AFG3	http://www.candidagenome.org/cgi-bin/locus.pl?locus=orf19.1669&organism=C_albicans_SC5314	AFG3	1.21009	8.54559	5.54863e-07	1.47988e-06	-0.0855132	7.89643	0.722721	0.823147	-0.617865	8.97454	0.00343526	0.00902828	-0.166882	7.91266	0.642127	0.947858	-0.356591	9.14608	0.342112	0.631352	-0.00684707	7.99613	0.985383	1	-0.208542	9.20935	0.548009	0.742222	0.799144	8.46954	0.000226119	0.00075249	1.10843	8.58624	0.00349306	0.0126414	1.14928	8.75231	0.00126595	0.00743852	AFG3	ORF|Verified	ORF	Similar to S. cerevisiae Afg3p, a subunit of the mitochondrial inner membrane m-AAA protease, likely to be essential for growth, based on an insertional mutagenesis strategy
orf19.1670	BRO1	http://www.candidagenome.org/cgi-bin/locus.pl?locus=orf19.1670&organism=C_albicans_SC5314	BRO1	1.2397	6.21288	5.9532e-09	1.92361e-08	0.472409	5.84062	0.023714	0.0683139	-0.278063	6.79126	0.156437	0.23774	0.189155	5.57727	0.521589	0.913564	-0.14971	6.6347	0.694885	0.875561	0.181614	5.57955	0.5519	0.922893	-0.260455	6.57806	0.447279	0.662098	0.61218	6.55113	0.00112069	0.0032189	0.865665	6.26696	0.0113364	0.033535	0.823213	6.20699	0.00762989	0.0331491	BRO1	ORF|Verified	ORF	Protein involved in transport from multivesicular body to vacuole, similar to S. cerevisiae Bro1p, a class E vacuolar protein sorting (VPS) factor, not involved in Rim101p pathway, macrophage and pseudohyphal-repressed, biofilm-induced
orf19.1671	UTR2	http://www.candidagenome.org/cgi-bin/locus.pl?locus=orf19.1671&organism=C_albicans_SC5314	UTR2	-0.290393	7.43761	0.185993	0.233261	0.0124243	7.69976	0.960709	0.979595	-0.119602	7.4507	0.553468	0.646633	0.0283925	7.61553	0.937039	0.999532	-0.103185	7.32723	0.774788	0.91372	-0.0480427	7.58374	0.893187	0.99908	0.2066	7.47986	0.548836	0.742707	-0.298998	7.72547	0.15661	0.238856	-0.379551	7.55888	0.292896	0.434044	0.0575119	7.66563	0.865103	0.945314	UTR2	ORF|Verified	ORF	GPI anchored cell wall putative glycosidase, role in adhesion, required for hyphal growth on Spider (not serum) medium, chitin-binding, glycosyl hydrolase domains, induced during cell wall regeneration, mRNA detected in yeast-form cells
[truncated: 5,679 more rows]
